# Supplementary material for: Superconducting phase diagram of H3S under high magnetic fields
Source: Nat Commun. 2019 Jun 7;10:2522. doi: 10.1038/s41467-019-10552-y (PMC6555813; doi:10.1038/s41467-019-10552-y)
Supplement: Supplementary file 3 — Source Data [file 41467_2019_10552_MOESM3_ESM.xlsx]

## Sheet: Figure 1
Figure 1	160 GPa: 07/2018			155 GPa: 07/2018			155 GPa: 09/2018			155 GPa: 11/2018
	Temperature (K)	Resistivity (ohms)		Temperature (K)	Resistivity (ohms)		Temperature (K)	Resistivity (ohms)		Temperature (K)	Resistivity (ohms)
	82.9299	0.0001607		295.982	0.06412		296.325	0.0531996		278.797	0.048347
	82.9299	0.0001607		295.982	0.06412		296.313	0.053397		278.8	0.048136
	82.9532	0.0001466		295.979	0.06412		296.303	0.0535602		278.794	0.048419
	82.9735	0.0001416		295.981	0.06408		296.3	0.053689		278.796	0.048308
	82.9903	0.0001331		295.98	0.06405		296.286	0.0537834		278.795	0.04842
	83.0101	0.0001434		295.976	0.06402		296.281	0.0538436		278.799	0.048374
	83.0335	0.0001573		295.974	0.064		296.279	0.0539149		278.798	0.048239
	83.0534	0.0001692		295.976	0.06398		296.269	0.0538426		278.797	0.048405
	83.0699	0.0001921		295.975	0.06397		296.262	0.0538198		278.797	0.048309
	83.0899	0.0002007		295.97	0.06395		296.248	0.053793		278.797	0.048696
	83.113	0.0001907		295.969	0.06395		296.241	0.0537795		278.798	0.048554
	83.1333	0.0001798		295.971	0.06396		296.239	0.0538095		278.794	0.048498
	83.1504	0.0001837		295.969	0.06394		296.233	0.0538931		278.799	0.048683
	83.1702	0.0001861		295.964	0.06395		296.218	0.0539076		278.795	0.0484
	83.1932	0.0001894		295.963	0.06397		296.211	0.053942		278.796	0.048013
	83.2135	0.0001926		295.966	0.06401		296.208	0.0538952		278.803	0.048624
	83.2299	0.0001927		295.965	0.06402		296.199	0.0538114		278.798	0.048699
	83.2498	0.0001935		295.961	0.06401		296.199	0.0536751		278.79	0.048099
	83.2731	0.0001983		295.96	0.064		296.184	0.0536005		278.796	0.048438
	83.2928	0.000219		295.962	0.06399		296.174	0.0535085		278.795	0.048477
	83.3095	0.0002445		295.961	0.064		296.169	0.0535041		278.795	0.048122
	83.3294	0.0002568		295.957	0.064		296.165	0.0535565		278.799	0.048263
	83.3521	0.0002661		295.956	0.064		296.161	0.0537097		278.8	0.04817
	83.3719	0.0002759		295.958	0.06396		296.147	0.0537654		278.796	0.048288
	83.3887	0.0002956		295.957	0.06392		296.139	0.0538343		278.795	0.048395
	83.4085	0.0003091		295.953	0.06389		296.138	0.0537827		278.794	0.048019
	83.4313	0.0003213		295.951	0.06387		296.128	0.053813		278.798	0.047692
	83.451	0.0003382		295.954	0.06388		296.119	0.0537068		278.794	0.048348
	83.4673	0.0003473		295.953	0.06389		296.116	0.0536342		278.796	0.048172
	83.4868	0.0003545		295.95	0.06391		296.104	0.0535952		278.8	0.04842
	83.5097	0.0003532		295.949	0.06392		296.101	0.0536128		278.793	0.048352
	83.529	0.0003447		295.951	0.06394		296.096	0.0536631		278.796	0.048339
	83.545	0.0003333		295.95	0.06395		296.088	0.0537713		278.796	0.048527
	83.5646	0.0003355		295.945	0.06396		296.078	0.0537009		278.795	0.048265
	83.5872	0.00033		295.945	0.06398		296.067	0.053755		278.792	0.04793
	83.6064	0.0003256		295.947	0.06398		296.067	0.0537025		278.797	0.048231
	83.6224	0.0003178		295.946	0.06396		296.06	0.0537497		278.798	0.048546
	83.6418	0.0003153		295.942	0.06394		296.047	0.0537647		278.798	0.048154
	83.6647	0.0003009		295.94	0.06392		296.046	0.0537573		278.799	0.04786
	83.6842	0.0002938		295.941	0.0639		296.036	0.0537621		278.797	0.048078
	83.7003	0.0002897		295.94	0.06391		296.027	0.0536706		278.796	0.048063
	83.7198	0.0002898		295.936	0.06392		296.025	0.0535717		278.8	0.048224
	83.7423	0.0002838		295.934	0.06394		296.01	0.0536244		278.8	0.048415
	83.7615	0.0002813		295.936	0.06395		296.006	0.0535952		278.792	0.048048
	83.7775	0.0002786		295.935	0.06395		296.006	0.0536125		278.801	0.048199
	83.7963	0.0002774		295.931	0.06395		296.005	0.0530673		278.797	0.048183
	83.8187	0.0002736		295.93	0.06396		295.997	0.0535878		278.797	0.048577
	83.8378	0.0002767		295.932	0.06397		295.991	0.0536622		278.8	0.048538
	83.8539	0.0002834		295.931	0.06396		295.982	0.0537095		278.799	0.048511
	83.873	0.000303		295.927	0.06395		295.974	0.05372		278.799	0.048208
	83.8958	0.0003216		295.927	0.06394		295.962	0.0536667		278.795	0.048359
	83.9151	0.0003273		295.928	0.06393		295.959	0.0537498		278.8	0.048315
	83.9312	0.0003276		295.927	0.06393		295.956	0.0536262		278.801	0.048591
	83.9503	0.0003258		295.923	0.06393		295.955	0.0535785		278.795	0.048322
	83.9728	0.0003273		295.922	0.06392		295.938	0.0535707		278.797	0.048236
	83.9921	0.0003281		295.924	0.06392		295.934	0.053504		278.797	0.048261
	84.0084	0.0003109		295.922	0.06393		295.929	0.0533184		278.795	0.048356
	84.0274	0.0002965		295.919	0.06393		295.929	0.0533604		278.799	0.048375
	84.0496	0.0002944		295.918	0.06392		295.921	0.0532546		278.799	0.048442
	84.0685	0.0002953		295.92	0.06392		295.915	0.0533586		278.798	0.048322
	84.0841	0.0002865		295.919	0.06392		295.907	0.0534671		278.799	0.047917
	84.1034	0.0002686		295.915	0.06393		295.899	0.0535553		278.796	0.047936
	84.1258	0.0002528		295.914	0.06393		295.894	0.0535646		278.793	0.048647
	84.1445	0.0002412		295.916	0.06394		295.891	0.0536304		278.8	0.048464
	84.1602	0.0002193		295.915	0.06394		295.881	0.0537486		278.795	0.047963
	84.1791	0.0001928		295.91	0.06395		295.874	0.0537488		278.798	0.048262
	84.2011	0.0001658		295.909	0.06396		295.87	0.053692		278.798	0.048842
	84.2201	0.000152		295.91	0.06397		295.869	0.0536774		278.794	0.048601
	84.2354	0.0001403		295.91	0.06399		295.859	0.0537089		278.8	0.048362
	84.2542	0.0001262		295.906	0.06399		295.85	0.0537125		278.798	0.048243
	84.2761	0.0001104		295.905	0.06401		295.84	0.0536782		278.799	0.047833
	84.295	9.87e-05		295.908	0.06401		295.839	0.053679		278.799	0.047853
	84.3105	9.34e-05		295.906	0.06401		295.835	0.0535868		278.8	0.047987
	84.3294	9.15e-05		295.902	0.06401		295.824	0.0536523		278.798	0.048591
	84.3517	8.89e-05		295.901	0.06401		295.814	0.0536354		278.799	0.048365
	84.3706	8.12e-05		295.903	0.06402		295.809	0.0534731		278.801	0.047833
	84.3864	8.57e-05		295.902	0.06402		295.802	0.0534559		278.798	0.048093
	84.405	0.000108		295.898	0.06403		295.801	0.053487		278.797	0.048227
	84.427	0.0001186		295.897	0.06403		295.794	0.0535235		278.799	0.048396
	84.4462	0.0001358		295.899	0.06403		295.793	0.0534547		278.795	0.048469
	84.4613	0.0001643		295.898	0.06403		295.787	0.053542		278.799	0.048533
	84.4799	0.0002047		295.894	0.06402		295.773	0.0536731		278.798	0.048446
	84.5018	0.000222		295.892	0.064		295.771	0.0536354		278.796	0.048705
	84.5205	0.0002335		295.894	0.06397		295.762	0.0537465		278.798	0.048049
	84.536	0.000248		295.894	0.06393		295.754	0.0535698		278.802	0.048698
	84.5549	0.0002703		295.89	0.06391		295.754	0.0536458		278.797	0.048629
	84.5767	0.000284		295.889	0.06389		295.746	0.0535941		278.798	0.048761
	84.5954	0.0002904		295.89	0.06391		295.743	0.0534841		278.797	0.048273
	84.6108	0.000292		295.89	0.06393		295.737	0.0534145		278.8	0.04809
	84.6293	0.0002962		295.885	0.06396		295.731	0.0533613		278.803	0.047891
	84.6511	0.0002907		295.884	0.06398		295.731	0.0534956		278.798	0.048322
	84.6695	0.0002905		295.887	0.064		295.724	0.0535211		278.798	0.048683
	84.6848	0.0002961		295.886	0.06403		295.714	0.0535968		278.803	0.048145
	84.703	0.000298		295.882	0.06406		295.71	0.0536323		278.802	0.048236
	84.7248	0.0003006		295.882	0.06406		295.701	0.0536217		278.802	0.048499
	84.7433	0.0003008		295.884	0.06402		295.7	0.0536509		278.801	0.048163
	84.7587	0.0002995		295.883	0.06398		295.693	0.0535928		278.798	0.048222
	84.7772	0.000298		295.879	0.06395		295.685	0.0534961		278.801	0.048057
	84.7988	0.0003029		295.878	0.06392		295.684	0.0534923		278.797	0.048588
	84.817	0.0003106		295.88	0.0639		295.673	0.0534537		278.799	0.047892
	84.8317	0.0003055		295.879	0.0639		295.673	0.0535285		278.796	0.048182
	84.8498	0.0002938		295.876	0.06391		295.664	0.0534882		278.801	0.048188
	84.8715	0.0002789		295.875	0.06392		295.654	0.0535353		278.801	0.047742
	84.8898	0.0002761		295.877	0.06391		295.654	0.0534773		278.799	0.047706
	84.9046	0.0002889		295.876	0.06391		295.642	0.053456		278.8	0.047995
	84.9226	0.0003123		295.871	0.0639		295.637	0.0534543		278.799	0.047981
	84.944	0.0003383		295.869	0.0639		295.633	0.0534322		278.8	0.048888
	84.9624	0.0003572		295.872	0.0639		295.632	0.0534977		278.798	0.048181
	84.9776	0.0003799		295.871	0.06391		295.624	0.0535744		278.804	0.048465
	84.9956	0.0003873		295.867	0.0639		295.622	0.0535509		278.796	0.048016
	85.017	0.0003747		295.866	0.0639		295.616	0.0536155		278.796	0.048371
	85.0354	0.000359		295.868	0.06391		295.61	0.0536305		278.798	0.048369
	85.0501	0.0003553		295.868	0.06391		295.61	0.0536216		278.802	0.047945
	85.0685	0.0003482		295.863	0.06391		295.608	0.0536305		278.802	0.048446
	85.0897	0.0003419		295.862	0.0639		295.591	0.0537322		278.802	0.048556
	85.1084	0.0003396		295.864	0.0639		295.589	0.0537517		278.797	0.04822
	85.1239	0.0003476		295.863	0.06391		295.589	0.0537023		278.804	0.048167
	85.1426	0.0003428		295.859	0.06391		295.585	0.0537463		278.801	0.04833
	85.1648	0.0003363		295.858	0.0639		295.575	0.0537338		278.802	0.048387
	85.1838	0.0003403		295.86	0.0639		295.561	0.0536846		278.803	0.047914
	85.1996	0.0003397		295.859	0.06391		295.561	0.0536961		278.8	0.047945
	85.2186	0.0003287		295.856	0.06393		295.561	0.0537035		278.798	0.04789
	85.2409	0.0003202		295.854	0.06394		295.558	0.0536919		278.798	0.048139
	85.2603	0.0003265		295.856	0.06394		295.551	0.0537461		278.804	0.047691
	85.2763	0.0003096		295.855	0.06395		295.545	0.0537262		278.797	0.048282
	85.2955	0.0002925		295.851	0.06395		295.535	0.0534828		278.808	0.048352
	85.3179	0.0002887		295.85	0.06396		295.533	0.0535857		278.8	0.048192
	85.3369	0.0003118		295.853	0.06396		295.524	0.0534287		278.799	0.048245
	85.3522	0.0003341		295.852	0.06397		295.522	0.0534029		278.799	0.048365
	85.3709	0.0003401		295.848	0.06397		295.512	0.0533549		278.802	0.048015
	85.393	0.0003431		295.846	0.06396		295.508	0.0533599		278.797	0.048357
	85.4114	0.0003436		295.849	0.06395		295.508	0.0533768		278.803	0.048087
	85.4264	0.0003443		295.848	0.06394		295.504	0.0534281		278.802	0.048483
	85.4452	0.0003491		295.844	0.06393		295.493	0.0535408		278.802	0.048253
	85.4671	0.0003613		295.843	0.06392		295.488	0.0535527		278.8	0.048285
	85.4858	0.0003651		295.845	0.06392		295.487	0.0535603		278.8	0.048198
	85.501	0.0003601		295.844	0.06393		295.48	0.0535416		278.798	0.048295
	85.5191	0.0003521		295.84	0.06393		295.478	0.0536332		278.795	0.048362
	85.5419	0.0003465		295.84	0.06393		295.471	0.0536109		278.801	0.04796
	85.5608	0.0003369		295.842	0.06392		295.463	0.0535968		278.799	0.048005
	85.5759	0.0003362		295.841	0.06393		295.46	0.0535756		278.8	0.048077
	85.5945	0.0003404		295.837	0.06393		295.459	0.0536219		278.799	0.048442
	85.6167	0.0003498		295.837	0.06394		295.454	0.0536033		278.802	0.048884
	85.6355	0.0003559		295.839	0.06394		295.446	0.0535903		278.805	0.048725
	85.6512	0.000367		295.838	0.06394		295.445	0.0535935		278.8	0.048421
	85.67	0.000368		295.834	0.06394		295.435	0.0535434		278.799	0.04849
	85.6921	0.0003814		295.833	0.06394		295.433	0.0535261		278.8	0.048264
	85.7107	0.0003862		295.836	0.06395		295.429	0.0535114		278.801	0.048366
	85.7256	0.000391		295.835	0.06396		295.425	0.0535086		278.8	0.048636
	85.7436	0.000397		295.832	0.06399		295.417	0.0535496		278.803	0.048546
	85.7652	0.0003969		295.831	0.06402		295.413	0.0536277		278.803	0.048371
	85.7839	0.0004004		295.833	0.06404		295.411	0.0536762		278.802	0.048417
	85.7989	0.0004007		295.832	0.06403		295.407	0.0535719		278.8	0.048827
	85.8174	0.0004149		295.827	0.06402		295.406	0.0536213		278.801	0.048234
	85.8392	0.0004392		295.827	0.06402		295.395	0.0535601		278.805	0.048036
	85.8576	0.0004619		295.829	0.064		295.395	0.053604		278.797	0.048265
	85.8724	0.0004796		295.828	0.06399		295.386	0.0535083		278.8	0.047836
	85.8907	0.0004784		295.824	0.06398		295.383	0.0535447		278.8	0.048342
	85.9122	0.0004782		295.824	0.06396		295.377	0.053541		278.798	0.047966
	85.9307	0.0004618		295.826	0.06395		295.371	0.0535466		278.801	0.048093
	85.9455	0.0004406		295.825	0.06394		295.365	0.0535859		278.8	0.048139
	85.9639	0.0004349		295.821	0.06393		295.36	0.0535977		278.804	0.048609
	85.9857	0.0004357		295.82	0.06393		295.358	0.0536012		278.804	0.048847
	86.004	0.0004304		295.822	0.06394		295.351	0.0536266		278.801	0.048005
	86.0191	0.0004219		295.822	0.06396		295.349	0.0536362		278.796	0.047874
	86.0374	0.0004222		295.817	0.06397		295.344	0.0536003		278.802	0.048148
	86.0593	0.0004155		295.816	0.06396		295.342	0.0536029		278.803	0.047946
	86.0778	0.0004151		295.819	0.06394		295.34	0.0536128		278.801	0.048237
	86.0923	0.0003983		295.818	0.06393		295.325	0.0535766		278.803	0.04841
	86.1107	0.000388		295.814	0.06394		295.325	0.0536021		278.798	0.048013
	86.1325	0.0003726		295.813	0.06398		295.325	0.053581		278.801	0.047906
	86.1504	0.0003607		295.815	0.06401		295.32	0.0535922		278.799	0.048641
	86.1652	0.0003467		295.814	0.06401		295.316	0.0535418		278.8	0.048397
	86.1832	0.0003456		295.81	0.06399		295.31	0.0534708		278.805	0.048077
	86.2048	0.0003534		295.81	0.06398		295.306	0.0534022		278.802	0.048182
	86.223	0.0003517		295.812	0.06396		295.301	0.053443		278.802	0.048065
	86.2381	0.0003399		295.811	0.06396		295.29	0.0534111		278.803	0.048532
	86.2557	0.0003217		295.807	0.06397		295.29	0.0534542		278.799	0.048349
	86.2771	0.0003039		295.806	0.06396		295.289	0.0534519		278.804	0.047998
	86.295	0.000295		295.808	0.06395		295.282	0.0533621		278.806	0.047937
	86.3095	0.000297		295.808	0.06395		295.277	0.0532685		278.801	0.047549
	86.3279	0.0002996		295.803	0.06395		295.276	0.0533007		278.802	0.047785
	86.3494	0.0002923		295.802	0.06396		295.264	0.0531958		278.799	0.048169
	86.3675	0.000284		295.804	0.06398		295.263	0.0532067		278.804	0.048835
	86.382	0.0002873		295.804	0.064		295.263	0.0532827		278.805	0.048856
	86.4001	0.0002864		295.8	0.06401		295.261	0.0533503		278.802	0.048034
	86.4217	0.00028		295.8	0.06401		295.256	0.053367		278.802	0.047986
	86.4394	0.0002672		295.802	0.06399		295.246	0.0533616		278.798	0.048017
	86.454	0.0002525		295.801	0.06399		295.245	0.0533161		278.804	0.047878
	86.4719	0.000236		295.797	0.06399		295.24	0.0532344		278.802	0.048162
	86.493	0.0002039		295.797	0.06399		295.239	0.0531767		278.8	0.048277
	86.5107	0.0001835		295.799	0.06399		295.231	0.0532465		278.8	0.048402
	86.5253	0.0001786		295.799	0.06396		295.227	0.0533085		278.796	0.048497
	86.543	0.000193		295.795	0.06392		295.226	0.0532114		278.8	0.048459
	86.5638	0.0002051		295.794	0.06389		295.22	0.0533851		278.798	0.048678
	86.5817	0.0002046		295.797	0.06386		295.217	0.0533465		278.803	0.048083
	86.5962	0.0001994		295.796	0.06383		295.208	0.0533963		278.806	0.047819
	86.614	0.0001995		295.793	0.06382		295.208	0.0533765		278.801	0.048156
	86.6356	0.0002136		295.792	0.06382		295.205	0.053352		278.798	0.048367
	86.6533	0.0002186		295.794	0.06381		295.199	0.0535509		278.801	0.047939
	86.6676	0.0002227		295.794	0.06381		295.195	0.0533363		278.808	0.04787
	86.685	0.0002341		295.79	0.06382		295.186	0.0534497		278.806	0.048196
	86.7062	0.0002581		295.789	0.06384		295.185	0.0535884		278.802	0.048307
	86.7238	0.000276		295.791	0.06386		295.184	0.0535838		278.805	0.048114
	86.7381	0.0002854		295.79	0.06387		295.175	0.0536337		278.8	0.048194
	86.7554	0.0002844		295.785	0.06386		295.172	0.0536036		278.798	0.048241
	86.7764	0.000295		295.785	0.06384		295.17	0.0535542		278.802	0.048129
	86.7943	0.0003127		295.787	0.06383		295.168	0.05364		278.802	0.048437
	86.8084	0.0003293		295.786	0.06383		295.162	0.0532569		278.804	0.048142
	86.8261	0.0003375		295.782	0.06383		295.16	0.0534136		278.8	0.048319
	86.8472	0.0003407		295.781	0.06382		295.151	0.0532557		278.799	0.048653
	86.8652	0.0003489		295.783	0.06381		295.149	0.0533013		278.805	0.048236
	86.8798	0.0003634		295.782	0.06381		295.147	0.0533425		278.802	0.047573
	86.8973	0.0003712		295.778	0.06381		295.145	0.0534949		278.8	0.047761
	86.9187	0.0003533		295.777	0.06381		295.14	0.0534907		278.803	0.048656
	86.9368	0.0003234		295.78	0.0638		295.13	0.0535622		278.803	0.048658
	86.9514	0.0003054		295.779	0.06379		295.125	0.0535797		278.8	0.048434
	86.9689	0.0002909		295.775	0.0638		295.125	0.0536039		278.805	0.048306
	86.9896	0.000279		295.774	0.06379		295.123	0.0532826		278.804	0.048088
	87.0073	0.0002684		295.776	0.06377		295.12	0.0534773		278.801	0.048252
	87.021	0.000269		295.776	0.06376		295.118	0.0532503		278.804	0.048274
	87.0384	0.0002597		295.772	0.06374		295.112	0.0532701		278.801	0.048139
	87.0589	0.0002598		295.771	0.06373		295.109	0.0532745		278.802	0.048569
	87.0761	0.0002436		295.774	0.06375		295.106	0.0532718		278.805	0.048282
	87.09	0.0002323		295.773	0.06378		295.096	0.0531058		278.804	0.047456
	87.1073	0.0002298		295.769	0.06379		295.095	0.0531442		278.8	0.048355
	87.1281	0.0002321		295.767	0.06382		295.091	0.0532072		278.801	0.048484
	87.1454	0.0002281		295.769	0.06386		295.09	0.0532568		278.802	0.048634
	87.1593	0.0002158		295.769	0.06391		295.086	0.0532016		278.805	0.047969
	87.1769	0.0002031		295.765	0.06394		295.082	0.0532705		278.802	0.048107
	87.198	0.0001985		295.765	0.06396		295.076	0.0532095		278.796	0.048155
	87.2156	0.000194		295.768	0.06396		295.075	0.0532252		278.801	0.047941
	87.2294	0.0001967		295.767	0.06395		295.074	0.0533154		278.8	0.048276
	87.2467	0.0001983		295.763	0.06393		295.065	0.0532212		278.805	0.048365
	87.2674	0.0002086		295.762	0.06392		295.064	0.0530815		278.804	0.048348
	87.2852	0.0002105		295.764	0.0639		295.062	0.0531493		278.804	0.048243
	87.299	0.000219		295.763	0.06388		295.058	0.0531535		278.805	0.048458
	87.3165	0.0002367		295.76	0.06386		295.053	0.0532629		278.806	0.048406
	87.337	0.0002587		295.759	0.06383		295.052	0.0531401		278.802	0.04821
	87.3544	0.0002768		295.761	0.0638		295.048	0.053162		278.808	0.048193
	87.3681	0.0002904		295.76	0.06379		295.035	0.053164		278.808	0.048186
	87.3852	0.0003044		295.756	0.06379		295.035	0.0532587		278.801	0.047972
	87.4059	0.0003081		295.756	0.0638		295.034	0.0532547		278.768	0.04826
	87.423	0.0003203		295.758	0.06381		295.033	0.0533815		278.741	0.047926
	87.4368	0.0003255		295.758	0.06381		295.027	0.0533576		278.73	0.048219
	87.4538	0.0003392		295.754	0.0638		295.02	0.0534414		278.732	0.048291
	87.4744	0.0003391		295.753	0.06381		295.019	0.0534685		278.735	0.048159
	87.4916	0.0003319		295.756	0.06382		295.017	0.0535007		278.745	0.047814
	87.5055	0.0003343		295.755	0.06383		295.015	0.0532573		278.752	0.047646
	87.5228	0.0003381		295.751	0.06383		295.012	0.0533538		278.757	0.048163
	87.5439	0.000325		295.751	0.06382		295.005	0.0531225		278.765	0.047925
	87.561	0.0003161		295.752	0.06381		295.002	0.0531506		278.767	0.048653
	87.5749	0.0003205		295.751	0.0638		295	0.0530108		278.768	0.048367
	87.5919	0.0003224		295.748	0.06379		294.996	0.0533035		278.769	0.047678
	87.612	0.000318		295.747	0.0638		294.99	0.0534034		278.776	0.047632
	87.6287	0.0003249		295.749	0.0638		294.987	0.053358		278.772	0.04829
	87.6422	0.0003378		295.749	0.06379		294.985	0.0534929		278.782	0.048247
	87.6593	0.0003565		295.745	0.06379		294.983	0.0534466		278.775	0.048218
	87.6796	0.0003654		295.744	0.06379		294.978	0.0533302		278.778	0.04836
	87.6967	0.0003637		295.747	0.06379		294.976	0.0534019		278.772	0.048226
	87.7103	0.0003617		295.746	0.0638		294.974	0.0531831		278.775	0.048187
	87.7273	0.0003518		295.743	0.0638		294.97	0.0531821		278.778	0.048261
	87.7477	0.0003391		295.742	0.06381		294.967	0.0531948		278.773	0.048776
	87.7648	0.0003376		295.745	0.06381		294.965	0.0531675		278.779	0.048782
	87.7782	0.0003429		295.744	0.0638		294.96	0.0530701		278.776	0.048419
	87.7949	0.0003436		295.74	0.0638		294.956	0.0530476		278.772	0.048109
	87.815	0.0003354		295.74	0.0638		294.954	0.0531182		278.781	0.0483
	87.832	0.000336		295.742	0.06381		294.951	0.0530775		278.774	0.048354
	87.8454	0.0003419		295.741	0.06383		294.944	0.0533166		278.778	0.048283
	87.862	0.0003403		295.738	0.06385		294.941	0.053374		278.774	0.047992
	87.8823	0.0003278		295.737	0.06386		294.937	0.0532317		278.776	0.048367
	87.899	0.0003111		295.739	0.06387		294.934	0.0534599		278.784	0.048085
	87.9123	0.0002994		295.738	0.06391		294.932	0.0533533		278.779	0.048324
	87.9292	0.0002956		295.734	0.06395		294.93	0.053402		278.779	0.048364
	87.9494	0.0002877		295.732	0.06396		294.928	0.0533003		278.775	0.048792
	87.9661	0.0002861		295.735	0.06396		294.925	0.0532663		278.779	0.048183
	87.9796	0.0002881		295.734	0.06396		294.919	0.0532932		278.773	0.048124
	87.9964	0.0002899		295.73	0.06395		294.918	0.0533064		278.781	0.047879
	88.0167	0.0003035		295.729	0.06395		294.915	0.0532779		278.779	0.047988
	88.0336	0.0003137		295.731	0.06395		294.913	0.0532253		278.777	0.047859
	88.0472	0.0003222		295.731	0.06396		294.906	0.0531987		278.779	0.048534
	88.0642	0.0003192		295.728	0.06395		294.903	0.0530837		278.777	0.048296
	88.0844	0.0003243		295.727	0.06395		294.902	0.0531651		278.782	0.047843
	88.101	0.0003386		295.73	0.06395		294.902	0.0531079		278.77	0.048092
	88.1143	0.0003344		295.73	0.06393		294.894	0.0532663		278.776	0.048241
	88.1308	0.0003148		295.725	0.06391		294.893	0.0531607		278.776	0.047765
	88.1507	0.0002923		295.725	0.0639		294.892	0.0534256		278.776	0.048465
	88.1673	0.0002876		295.727	0.06391		294.888	0.0533455		278.778	0.048423
	88.1807	0.0002668		295.726	0.06393		294.885	0.0533819		278.773	0.048294
	88.1973	0.0002348		295.723	0.06395		294.881	0.0531754		278.777	0.048005
	88.2176	0.0002038		295.722	0.06395		294.874	0.0532192		278.779	0.047492
	88.234	0.0001841		295.724	0.06395		294.873	0.0530877		278.775	0.047894
	88.2469	0.0001639		295.723	0.06395		294.873	0.0529696		278.777	0.048228
	88.2636	0.0001483		295.72	0.06394		294.868	0.0529958		278.778	0.048092
	88.2834	0.0001311		295.719	0.0639		294.866	0.0529563		278.78	0.048257
	88.2998	0.0001094		295.721	0.06385		294.864	0.0529956		278.779	0.048141
	88.3135	8.53e-05		295.721	0.06381		294.858	0.0530742		278.781	0.048041
	88.3304	6.85e-05		295.718	0.06379		294.856	0.0532011		278.778	0.048278
	88.3505	6.7e-05		295.717	0.06377		294.853	0.053113		278.777	0.047961
	88.3669	6.52e-05		295.719	0.06376		294.853	0.0532767		278.772	0.048128
	88.3801	6.18e-05		295.718	0.06377		294.85	0.0533695		278.776	0.048757
	88.3964	7.26e-05		295.714	0.06379		294.84	0.053417		278.775	0.048395
	88.4162	8.63e-05		295.713	0.0638		294.84	0.0534351		278.778	0.048306
	88.4326	9.58e-05		295.716	0.06382		294.837	0.0533296		278.779	0.048067
	88.4458	0.0001009		295.716	0.06383		294.833	0.0531167		278.781	0.048091
	88.4623	0.0001189		295.712	0.06385		294.831	0.0531948		278.776	0.048095
	88.482	0.0001568		295.711	0.06385		294.83	0.0530889		278.778	0.047947
	88.4987	0.0001904		295.713	0.06386		294.827	0.0530781		278.778	0.048194
	88.5118	0.0002205		295.712	0.06384		294.825	0.0531175		278.779	0.047949
	88.5281	0.0002515		295.709	0.06383		294.822	0.0530815		278.774	0.047947
	88.5475	0.0002806		295.708	0.06382		294.817	0.0532564		278.779	0.048565
	88.5637	0.0002986		295.71	0.06384		294.815	0.0534267		278.775	0.048916
	88.5769	0.000322		295.709	0.06386		294.813	0.0534768		278.776	0.048643
	88.5933	0.0003691		295.706	0.06386		294.809	0.053344		278.776	0.04812
	88.613	0.0003877		295.705	0.06385		294.806	0.0533968		278.775	0.048292
	88.6295	0.0004057		295.707	0.06384		294.805	0.0532923		278.777	0.048134
	88.6427	0.0004128		295.706	0.06384		294.803	0.0532227		278.775	0.04817
	88.6591	0.0004251		295.702	0.06385		294.797	0.0531599		278.778	0.048421
	88.6787	0.0004261		295.702	0.06386		294.796	0.053078		278.774	0.048038
	88.6955	0.0004458		295.704	0.06388		294.79	0.0529619		278.784	0.047925
	88.7082	0.0004586		295.703	0.0639		294.789	0.0529958		278.783	0.048069
	88.7241	0.000473		295.7	0.06391		294.784	0.0531649		278.776	0.04835
	88.7435	0.0004715		295.699	0.06392		294.784	0.0532393		278.78	0.048339
	88.7596	0.0004597		295.702	0.06393		294.782	0.0531094		278.779	0.048216
	88.7727	0.000446		295.701	0.06394		294.777	0.0532946		278.779	0.048065
	88.7888	0.0004409		295.697	0.06394		294.775	0.0533137		278.782	0.048047
	88.8084	0.0004256		295.696	0.06395		294.775	0.0532522		278.777	0.047755
	88.8245	0.000419		295.699	0.06396		294.775	0.0532904		278.78	0.048117
	88.8374	0.0004139		295.698	0.06395		294.773	0.0530567		278.777	0.048155
	88.8538	0.0004115		295.694	0.06395		294.767	0.0529905		278.779	0.048346
	88.8735	0.0003998		295.693	0.06395		294.765	0.053187		278.781	0.048595
	88.8898	0.0004002		295.695	0.06397		294.76	0.0531769		278.779	0.048314
	88.9025	0.0003917		295.695	0.06399		294.756	0.0531992		278.786	0.048463
	88.9192	0.0003853		295.691	0.064		294.756	0.0531182		278.779	0.048731
	88.9391	0.0003687		295.691	0.06401		294.752	0.053202		278.781	0.048375
	88.9554	0.0003587		295.694	0.06401		294.749	0.0531925		278.78	0.048166
	88.968	0.0003373		295.693	0.06399		294.749	0.0531395		278.784	0.048214
	88.9841	0.0003188		295.69	0.06396		294.742	0.0530968		278.781	0.048093
	89.0036	0.0002942		295.69	0.06394		294.742	0.0530815		278.776	0.04825
	89.0195	0.0002787		295.692	0.06392		294.739	0.053062		278.783	0.048138
	89.0322	0.0002603		295.692	0.06392		294.737	0.0530769		278.775	0.048577
	89.0482	0.0002307		295.688	0.0639		294.735	0.0530443		278.781	0.048638
	89.0677	0.0002155		295.687	0.06389		294.734	0.0531244		278.777	0.048679
	89.0832	0.0002098		295.69	0.06388		294.729	0.0531111		278.775	0.048223
	89.096	0.000192		295.69	0.06387		294.728	0.0531334		278.779	0.048997
	89.1115	0.0001788		295.686	0.06387		294.726	0.0531096		278.778	0.048535
	89.1307	0.0001541		295.685	0.06386		294.722	0.0532674		278.786	0.048329
	89.1466	0.0001388		295.687	0.06385		294.72	0.0532007		278.777	0.048082
	89.1593	0.0001211		295.686	0.06383		294.714	0.0534339		278.774	0.04825
	89.175	0.0001163		295.683	0.06383		294.712	0.0534337		278.776	0.048222
	89.1944	0.0001135		295.682	0.06385		294.711	0.053394		278.783	0.048267
	89.2101	0.0001118		295.684	0.06386		294.71	0.0533284		278.781	0.048232
	89.2228	0.0001045		295.684	0.06386		294.707	0.0534496		278.778	0.047984
	89.2388	9.86e-05		295.68	0.06386		294.705	0.0531268		278.78	0.048015
	89.2577	0.0001051		295.679	0.06385		294.703	0.0533578		278.784	0.047995
	89.2734	0.0001231		295.681	0.06384		294.698	0.0530432		278.779	0.048299
	89.2861	0.0001327		295.68	0.06383		294.695	0.0530038		278.776	0.048216
	89.302	0.0001376		295.677	0.06381		294.695	0.0529519		278.782	0.048068
	89.3214	0.0001535		295.676	0.0638		294.695	0.0529356		278.778	0.048366
	89.3373	0.0001638		295.679	0.06381		294.694	0.0530738		278.778	0.048325
	89.3499	0.000174		295.679	0.06383		294.687	0.053123		278.785	0.048294
	89.3659	0.0001902		295.675	0.06385		294.683	0.0529704		278.779	0.04849
	89.3848	0.0002172		295.674	0.06387		294.683	0.0532796		278.782	0.048549
	89.4008	0.0002483		295.677	0.06388		294.682	0.053273		278.779	0.048333
	89.4134	0.0002625		295.676	0.06391		294.679	0.0532433		278.778	0.048865
	89.4291	0.0002679		295.672	0.06393		294.673	0.0533229		278.781	0.048681
	89.4484	0.0002715		295.671	0.06393		294.673	0.053279		278.78	0.048413
	89.4643	0.0002863		295.674	0.06391		294.667	0.0532103		278.78	0.048424
	89.4764	0.0002968		295.673	0.06389		294.667	0.0530753		278.78	0.048428
	89.4923	0.0003132		295.669	0.06389		294.665	0.0531555		278.778	0.04823
	89.5115	0.0003383		295.669	0.06391		294.661	0.0530495		278.781	0.048286
	89.5273	0.0003526		295.672	0.06393		294.661	0.053067		278.783	0.048088
	89.5393	0.0003591		295.67	0.06393		294.66	0.0531249		278.786	0.048219
	89.555	0.0003638		295.666	0.06393		294.659	0.0531242		278.779	0.047966
	89.574	0.0003686		295.665	0.06392		294.654	0.0532251		278.783	0.047999
	89.59	0.0003634		295.667	0.06392		294.647	0.0532657		278.784	0.048058
	89.6024	0.0003457		295.667	0.06394		294.645	0.0531607		278.78	0.048247
	89.618	0.0003312		295.663	0.06395		294.645	0.0532913		278.782	0.048061
	89.6367	0.0003257		295.662	0.06397		294.644	0.0530606		278.779	0.048164
	89.6525	0.0003261		295.665	0.064		294.642	0.0532416		278.786	0.048408
	89.6648	0.0003259		295.665	0.06403		294.642	0.0530639		278.783	0.048375
	89.68	0.0003342		295.662	0.06405		294.641	0.0532302		278.782	0.048511
	89.6991	0.0003501		295.661	0.06405		294.638	0.0531953		278.784	0.048127
	89.7153	0.000357		295.664	0.06406		294.637	0.0532419		278.786	0.048095
	89.7276	0.0003676		295.664	0.06406		294.635	0.0532679		278.777	0.04781
	89.7432	0.0003778		295.66	0.06405		294.631	0.0532498		278.784	0.048401
	89.7624	0.0003877		295.66	0.06402		294.63	0.053235		278.781	0.048181
	89.7778	0.000385		295.662	0.06399		294.626	0.053086		278.784	0.048084
	89.7896	0.0003779		295.661	0.06395		294.621	0.0530753		278.783	0.048134
	89.8056	0.0003706		295.657	0.06393		294.617	0.0532018		278.781	0.048188
	89.8249	0.0003734		295.657	0.0639		294.617	0.0531563		278.784	0.048552
	89.8406	0.0003768		295.66	0.0639		294.617	0.053298		278.785	0.047827
	89.853	0.0003704		295.659	0.06391		294.613	0.0532957		278.783	0.047922
	89.8685	0.0003856		295.655	0.06392		294.61	0.0532348		278.784	0.048303
	89.8874	0.0003796		295.655	0.06391		294.606	0.0533166		278.783	0.047854
	89.9032	0.000367		295.658	0.06388		294.604	0.0531815		278.776	0.048687
	89.9153	0.000348		295.657	0.06385		294.603	0.0532603		278.785	0.048532
	89.9307	0.0003425		295.654	0.06382		294.601	0.0532023		278.786	0.047841
	89.9496	0.0003374		295.653	0.06381		294.598	0.0530568		278.78	0.048502
	89.9648	0.0003397		295.654	0.06379		294.597	0.0530413		278.785	0.048031
	89.977	0.0003306		295.654	0.06376		294.596	0.0530941		278.786	0.048233
	89.9924	0.0003119		295.65	0.06375		294.594	0.0531059		278.782	0.048596
	90.0114	0.0003055		295.649	0.06374		294.586	0.0531614		278.784	0.048695
	90.0271	0.0003077		295.651	0.06374		294.586	0.0531101		278.784	0.048806
	90.0394	0.0003062		295.651	0.06373		294.583	0.0530692		278.783	0.048081
	90.0552	0.0003051		295.647	0.06373		294.583	0.0530542		278.782	0.048184
	90.0742	0.0003151		295.646	0.06374		294.582	0.0530186		278.781	0.048181
	90.0898	0.0003362		295.649	0.06376		294.58	0.0530007		278.781	0.048271
	90.1021	0.0003583		295.649	0.06377		294.577	0.0531216		278.786	0.048006
	90.1181	0.0003779		295.645	0.06376		294.573	0.0530155		278.783	0.048094
	90.1377	0.0003953		295.644	0.06374		294.571	0.0532253		278.784	0.048506
	90.1541	0.0004233		295.647	0.06372		294.569	0.0531866		278.785	0.048454
	90.1667	0.0004346		295.647	0.06373		294.566	0.0530413		278.784	0.048179
	90.1829	0.0004358		295.643	0.06372		294.562	0.0530228		278.789	0.04825
	90.2021	0.0004303		295.643	0.06372		294.561	0.053091		278.787	0.048306
	90.2181	0.0004284		295.645	0.06372		294.56	0.0530008		278.786	0.048485
	90.2307	0.0004439		295.644	0.06374		294.559	0.0532389		278.787	0.048148
	90.2467	0.0004696		295.64	0.06375		294.559	0.0530513		278.784	0.048275
	90.2661	0.0004878		295.639	0.06378		294.557	0.0531314		278.786	0.048275
	90.2823	0.0004887		295.643	0.06382		294.554	0.0533749		278.784	0.048435
	90.2948	0.0004931		295.642	0.06385		294.551	0.0533185		278.785	0.048376
	90.3105	0.000498		295.638	0.06387		294.55	0.0531777		278.783	0.048566
	90.3296	0.000505		295.638	0.0639		294.549	0.0534		278.789	0.048329
	90.3458	0.0004968		295.641	0.06391		294.546	0.0530393		278.787	0.048183
	90.3582	0.0004878		295.64	0.06391		294.545	0.0530219		278.789	0.0483
	90.3738	0.0004815		295.636	0.06392		294.539	0.0530539		278.788	0.04792
	90.3933	0.0004695		295.635	0.06393		294.537	0.0530911		278.789	0.048176
	90.4095	0.0004516		295.638	0.06393		294.536	0.0530393		278.782	0.047818
	90.4213	0.0004366		295.637	0.06393		294.536	0.0530436		278.788	0.047832
	90.4369	0.0004336		295.634	0.06393		294.532	0.0530917		278.787	0.04786
	90.4562	0.0004255		295.633	0.06391		294.532	0.0530872		278.787	0.048199
	90.4721	0.0004218		295.635	0.06389		294.53	0.0530235		278.784	0.04807
	90.4846	0.0004083		295.635	0.06387		294.526	0.0531755		278.784	0.048271
	90.5009	0.0003833		295.631	0.06386		294.524	0.0531973		278.783	0.04808
	90.5207	0.0003638		295.63	0.06384		294.522	0.0532819		278.788	0.048249
	90.5366	0.0003435		295.632	0.06382		294.522	0.0530951		278.787	0.048272
	90.5493	0.0003267		295.632	0.06382		294.52	0.0533077		278.789	0.047953
	90.565	0.0003001		295.628	0.06384		294.514	0.0531331		278.79	0.047851
	90.5846	0.0002926		295.628	0.06385		294.514	0.0532441		278.784	0.047997
	90.6005	0.0002813		295.63	0.06387		294.513	0.0531107		278.786	0.047856
	90.6125	0.0002681		295.629	0.06388		294.51	0.0531875		278.789	0.047966
	90.6285	0.0002668		295.626	0.0639		294.509	0.0531716		278.786	0.047933
	90.6482	0.0002438		295.626	0.06391		294.506	0.0531771		278.783	0.048163
	90.6638	0.0002301		295.628	0.06392		294.505	0.05298		278.784	0.048547
	90.6758	0.0002042		295.627	0.06392		294.503	0.0529869		278.785	0.048066
	90.6913	0.0002044		295.623	0.06393		294.501	0.0531795		278.793	0.048237
	90.7103	0.0001997		295.623	0.06394		294.5	0.0531318		278.788	0.048079
	90.7266	0.0002063		295.625	0.06395		294.499	0.0530616		278.784	0.049033
	90.7387	0.0002012		295.625	0.06397		294.495	0.0529848		278.788	0.049122
	90.7545	0.0001971		295.622	0.06398		294.494	0.0529723		278.79	0.048598
	90.7735	0.0001987		295.621	0.06399		294.493	0.0530014		278.79	0.047985
	90.7891	0.0002082		295.623	0.06401		294.493	0.0530087		278.789	0.048031
	90.8016	0.0002157		295.623	0.064		294.49	0.052978		278.791	0.048078
	90.8173	0.0002273		295.619	0.06398		294.485	0.053086		278.788	0.048193
	90.8366	0.0002383		295.618	0.06395		294.484	0.0531531		278.791	0.048485
	90.8521	0.0002407		295.621	0.06394		294.484	0.0530265		278.79	0.047717
	90.8639	0.0002442		295.621	0.06392		294.482	0.0530837		278.788	0.04799
	90.8797	0.0002345		295.618	0.0639		294.479	0.0532549		278.787	0.048026
	90.8992	0.0002252		295.617	0.06388		294.476	0.0533051		278.791	0.048203
	90.9152	0.0002434		295.619	0.06386		294.476	0.0533342		278.794	0.048187
	90.9274	0.0002617		295.619	0.06383		294.473	0.0534487		278.792	0.048501
	90.9426	0.0002862		295.615	0.06382		294.472	0.0533916		278.79	0.04838
	90.961	0.0002957		295.615	0.06382		294.471	0.053431		278.791	0.048004
	90.9768	0.000326		295.617	0.06383		294.47	0.053278		278.79	0.048317
	90.988	0.0003426		295.616	0.06383		294.468	0.0532538		278.789	0.048335
	91.0039	0.0003639		295.612	0.06385		294.464	0.0531395		278.791	0.048134
	91.0235	0.0003674		295.612	0.06385		294.463	0.0531628		278.792	0.048069
	91.0387	0.000361		295.614	0.06386		294.462	0.0530621		278.785	0.0481
	91.051	0.0003345		295.613	0.06386		294.462	0.0530954		278.789	0.048001
	91.0671	0.0003219		295.61	0.06385		294.46	0.0530848		278.79	0.048255
	91.0865	0.0003199		295.609	0.06383		294.457	0.053224		278.791	0.048449
	91.1019	0.0003158		295.612	0.0638		294.453	0.0531981		278.791	0.048037
	91.1137	0.0003092		295.611	0.0638		294.453	0.0532856		278.791	0.048313
	91.1291	0.0002997		295.607	0.06379		294.451	0.0532363		278.791	0.048186
	91.1482	0.0002876		295.606	0.06379		294.449	0.0533115		278.79	0.047948
	91.1637	0.0002782		295.609	0.0638		294.448	0.0532394		278.791	0.047987
	91.1755	0.0002684		295.609	0.06381		294.448	0.0532739		278.786	0.048253
	91.1909	0.0002665		295.605	0.06383		294.445	0.0533693		278.79	0.048344
	91.21	0.0002636		295.605	0.06384		294.445	0.0531747		278.79	0.048933
	91.2254	0.0002626		295.607	0.06385		294.441	0.0530965		278.789	0.048286
	91.2367	0.0002592		295.607	0.06385		294.44	0.0531012		278.79	0.047676
	91.2519	0.0002609		295.603	0.06385		294.439	0.0532434		278.791	0.048099
	91.271	0.0002549		295.602	0.06384		294.438	0.0533213		278.786	0.04849
	91.2863	0.0002488		295.605	0.06383		294.433	0.0531122		278.796	0.048239
	91.2982	0.0002678		295.605	0.06384		294.432	0.0531118		278.79	0.048028
	91.3136	0.0002919		295.601	0.06385		294.431	0.0531173		278.791	0.047908
	91.3324	0.00031		295.601	0.06387		294.43	0.0530497		278.793	0.04813
	91.3485	0.0003107		295.603	0.06389		294.427	0.0531508		278.788	0.048204
	91.3604	0.0003258		295.603	0.06391		294.427	0.0530421		278.792	0.048751
	91.3756	0.0003407		295.599	0.06392		294.425	0.0531192		278.796	0.048062
	91.3945	0.0003678		295.599	0.06392		294.423	0.0530631		278.791	0.048234
	91.4102	0.0003907		295.602	0.06393		294.422	0.0530873		278.792	0.048481
	91.4228	0.0004026		295.601	0.06394		294.416	0.0530622		278.795	0.048542
	91.4392	0.0004021		295.597	0.06394		294.414	0.0533422		278.793	0.048595
	91.4604	0.0003912		295.597	0.06394		294.413	0.0533228		278.797	0.048591
	91.4798	0.0003839		295.599	0.06393		294.412	0.0532725		278.793	0.048382
	91.4977	0.0003666		295.598	0.06394		294.411	0.0533573		278.793	0.048144
	91.5207	0.0003446		295.594	0.06394		294.409	0.0533199		278.797	0.048497
	91.5498	0.0003163		295.594	0.06394		294.408	0.053234		278.793	0.048407
	91.578	0.0003039		295.597	0.06391		294.406	0.0531756		278.795	0.048188
	91.604	0.0002858		295.596	0.06389		294.404	0.0531162		278.791	0.048052
	91.6354	0.00028		295.593	0.06389		294.403	0.0532158		278.79	0.047818
	91.672	0.000275		295.592	0.06387		294.403	0.0533005		278.796	0.048149
	91.7055	0.0003049		295.595	0.06386		294.403	0.0531844		278.79	0.04794
	91.7377	0.0003248		295.594	0.06386		294.401	0.0531321		278.794	0.047549
	91.7746	0.0003141		295.59	0.06387		294.399	0.0532268		278.789	0.047392
	91.8158	0.0002784		295.589	0.06388		294.398	0.0532367		278.793	0.047653
	91.8547	0.000244		295.592	0.06388		294.393	0.053246		278.793	0.048295
	91.891	0.0002196		295.592	0.06387		294.391	0.0532644		278.796	0.048021
	91.9313	0.00021		295.588	0.06384		294.39	0.0532169		278.792	0.048259
	91.976	0.0002159		295.587	0.06384		294.389	0.0531876		278.795	0.048011
	92.0176	0.0002263		295.59	0.06385		294.386	0.0532956		278.79	0.047898
	92.0562	0.000228		295.59	0.06383		294.384	0.0532585		278.792	0.047763
	92.099	0.0002248		295.586	0.06381		294.383	0.0531745		278.793	0.047946
	92.1454	0.0002471		295.585	0.06378		294.381	0.0528959		278.791	0.048181
	92.1899	0.0002866		295.587	0.06378		294.38	0.0529837		278.793	0.04799
	92.2308	0.0003131		295.587	0.0638		294.379	0.0528006		278.794	0.048204
	92.2761	0.0003188		295.584	0.06381		294.379	0.0531311		278.795	0.04844
	92.3255	0.0003077		295.583	0.0638		294.376	0.0528883		278.793	0.04838
	92.3713	0.0002898		295.586	0.06379		294.376	0.0528689		278.794	0.04844
	92.4141	0.0002634		295.586	0.0638		294.373	0.0531198		278.794	0.048041
	92.4612	0.0002623		295.582	0.0638		294.372	0.0527879		278.798	0.048224
	92.5116	0.0002821		295.582	0.06378		294.372	0.0531055		278.796	0.048467
	92.5587	0.0003122		295.584	0.06377		294.371	0.0530668		278.794	0.048322
	92.6025	0.0003482		295.584	0.06376		294.369	0.0529718		278.793	0.048287
	92.65	0.0003755		295.581	0.06375		294.369	0.0530457		278.797	0.048693
	92.7013	0.0004017		295.58	0.06375		294.367	0.0532028		278.796	0.048509
	92.7493	0.0004034		295.584	0.06377		294.367	0.0531034		278.795	0.04875
	92.7935	0.0004122		295.584	0.06378		294.366	0.053085		278.794	0.048609
	92.8411	0.0004238		295.579	0.06379		294.366	0.0531281		278.793	0.048615
	92.8921	0.0004295		295.578	0.06379		294.364	0.0531383		278.793	0.048587
	92.9398	0.0004232		295.581	0.06379		294.364	0.0531384		278.791	0.048039
	92.9842	0.0004167		295.581	0.06377		294.36	0.0531741		278.795	0.048267
	93.032	0.0004417		295.578	0.06377		294.357	0.0531518		278.788	0.048436
	93.0831	0.0004672		295.577	0.06379		294.353	0.0531698		278.799	0.048326
	93.1304	0.0004844		295.579	0.0638		294.353	0.0530469		278.795	0.048308
	93.1739	0.000479		295.579	0.06379		294.353	0.0531832		278.8	0.048355
	93.2204	0.0004675		295.576	0.06379		294.349	0.0531717		278.798	0.048427
	93.2711	0.0004646		295.576	0.06378		294.346	0.0530866		278.792	0.048465
	93.3184	0.0004545		295.578	0.06379		294.345	0.053258		278.792	0.047936
	93.3629	0.000437		295.578	0.06381		294.345	0.0531957		278.792	0.04773
	93.4086	0.0004178		295.574	0.06385		294.344	0.0529766		278.799	0.047844
	93.458	0.0004051		295.573	0.06388		294.341	0.0530808		278.796	0.04831
	93.5032	0.0003887		295.576	0.06388		294.34	0.0530151		278.793	0.048124
	93.5453	0.0003773		295.574	0.06388		294.339	0.0529748		278.793	0.04831
	93.5911	0.0003689		295.571	0.06388		294.338	0.0531937		278.793	0.048389
	93.641	0.0003654		295.57	0.06389		294.338	0.0531133		278.795	0.048021
	93.6867	0.0003605		295.572	0.06391		294.336	0.0530332		278.798	0.048485
	93.7285	0.0003585		295.572	0.06392		294.332	0.0530851		278.791	0.04789
	93.7733	0.0003443		295.568	0.06391		294.331	0.0530951		278.793	0.047984
	93.8215	0.0003234		295.568	0.0639		294.33	0.0532146		278.796	0.047947
	93.8659	0.0002974		295.57	0.06389		294.33	0.0531796		278.796	0.048163
	93.9072	0.0002769		295.57	0.06389		294.329	0.0532069		278.791	0.04794
	93.9524	0.0002636		295.565	0.06389		294.327	0.0532528		278.8	0.048271
	94.001	0.0002479		295.565	0.0639		294.327	0.0532636		278.798	0.047879
	94.0457	0.0002444		295.568	0.06389		294.327	0.0532264		278.795	0.048177
	94.0862	0.0002577		295.568	0.06387		294.322	0.0529699		278.799	0.048172
	94.1302	0.000279		295.564	0.06385		294.321	0.0530734		278.798	0.048193
	94.1776	0.000276		295.564	0.06382		294.32	0.0529663		278.797	0.048339
	94.2213	0.0002694		295.566	0.0638		294.318	0.0533328		278.798	0.048272
	94.2616	0.000261		295.566	0.0638		294.315	0.0529124		278.798	0.048508
	94.3048	0.0002582		295.562	0.06377		294.314	0.0530982		278.798	0.048468
	94.3519	0.000249		295.562	0.06374		294.314	0.053424		278.796	0.048154
	94.3953	0.0002363		295.564	0.06371		294.314	0.0530564		278.794	0.048271
	94.4347	0.0002277		295.564	0.06371		294.314	0.0529627		278.797	0.048468
	94.4777	0.0002061		295.561	0.06373		294.313	0.05331		278.8	0.048689
	94.5241	0.0001877		295.56	0.06374		294.313	0.0529981		278.8	0.048085
	94.5669	0.0001943		295.562	0.06376		294.312	0.0532026		278.798	0.048125
	94.6061	0.0002155		295.562	0.06379		294.31	0.0533356		278.799	0.048221
	94.6476	0.0002495		295.559	0.06381		294.307	0.0532374		278.796	0.048293
	94.6945	0.000286		295.559	0.06384		294.306	0.0529225		278.798	0.048086
	94.7383	0.0003094		295.562	0.06384		294.303	0.0534233		278.796	0.048458
	94.7783	0.0003049		295.561	0.06382		294.301	0.0534481		278.796	0.047791
	94.8197	0.0002909		295.557	0.0638		294.301	0.0534614		278.798	0.047824
	94.8653	0.0003018		295.557	0.0638		294.3	0.0533126		278.797	0.04787
	94.9068	0.0003183		295.559	0.06378		294.299	0.0530914		278.799	0.048068
	94.9438	0.0003435		295.558	0.06377		294.297	0.0533931		278.798	0.04784
	94.9861	0.0003677		295.555	0.06376		294.294	0.0534198		278.797	0.048489
	95.0299	0.0003925		295.555	0.06376		294.293	0.0533299		278.798	0.04884
	95.0705	0.0004031		295.558	0.06376		294.292	0.0533757		278.796	0.048537
	95.1086	0.0004129		295.557	0.06377		294.291	0.0531401		278.798	0.048671
	95.1517	0.0004368		295.553	0.06377		294.29	0.0532726		278.799	0.047877
	95.1985	0.0004681		295.553	0.06376		294.29	0.0532918		278.802	0.048063
	95.2406	0.0004885		295.555	0.06377		294.288	0.0532666		278.801	0.048218
	95.2786	0.0004946		295.555	0.06378		294.286	0.0532637		278.802	0.047996
	95.3216	0.0004797		295.551	0.06377		294.285	0.0532866		278.798	0.048026
	95.3681	0.0004623		295.551	0.06377		294.283	0.0532723		278.799	0.048057
	95.411	0.0004346		295.554	0.06377		294.283	0.0531816		278.798	0.047924
	95.4497	0.0004282		295.553	0.06379		294.282	0.0530602		278.8	0.048312
	95.4916	0.0004394		295.549	0.06381		294.281	0.0532548		278.795	0.048229
	95.5369	0.0004554		295.549	0.06381		294.279	0.0533357		278.796	0.048242
	95.5812	0.0004441		295.551	0.06381		294.277	0.0534229		278.796	0.048182
	95.6214	0.0004387		295.551	0.06381		294.276	0.0532307		278.798	0.048067
	95.6623	0.0004307		295.547	0.06382		294.276	0.0534742		278.794	0.048534
	95.7063	0.0004261		295.548	0.06382		294.275	0.0532105		278.798	0.0483
	95.7504	0.0004202		295.55	0.06383		294.272	0.0532486		278.798	0.048146
	95.7907	0.0004243		295.55	0.06384		294.271	0.0534228		278.797	0.048158
	95.8318	0.0004343		295.546	0.06385		294.268	0.0532217		278.799	0.047962
	95.8759	0.0004385		295.545	0.06385		294.267	0.0528705		278.802	0.048083
	95.9167	0.0004289		295.548	0.06384		294.265	0.0530767		278.804	0.048329
	95.9541	0.000407		295.548	0.06382		294.265	0.0533858		278.8	0.04838
	95.9943	0.0003953		295.543	0.06379		294.265	0.0529238		278.796	0.04839
	96.0389	0.0003987		295.543	0.06377		294.265	0.0533591		278.802	0.048656
	96.0797	0.0003918		295.545	0.06374		294.265	0.0530525		278.797	0.048613
	96.1166	0.0003904		295.545	0.06371		294.262	0.052867		278.802	0.048606
	96.1571	0.0003884		295.541	0.06367		294.261	0.0530145		278.801	0.048372
	96.2012	0.0003992		295.541	0.06366		294.26	0.0531208		278.796	0.0485
	96.2421	0.0003952		295.543	0.06366		294.254	0.0530728		278.8	0.048023
	96.2792	0.0003917		295.543	0.06366		294.253	0.0529191		278.799	0.048073
	96.3194	0.0003711		295.539	0.06366		294.253	0.0527885		278.799	0.048067
	96.3634	0.0003527		295.538	0.06368		294.251	0.0530092		278.799	0.048592
	96.404	0.0003321		295.541	0.06371		294.249	0.0528604		278.8	0.047982
	96.4407	0.0003236		295.541	0.06374		294.249	0.0529775		278.799	0.048081
	96.4811	0.0002998		295.538	0.06376		294.247	0.0529082		278.803	0.048101
	96.5256	0.000278		295.537	0.06376		294.247	0.0529817		278.799	0.048001
	96.566	0.0002654		295.54	0.06375		294.246	0.0528499		278.803	0.048233
	96.6025	0.0002698		295.539	0.06374		294.246	0.0529		278.798	0.048204
	96.6428	0.0002897		295.535	0.06374		294.242	0.0528933		278.801	0.04789
	96.6863	0.0002995		295.534	0.06373		294.241	0.0529398		278.799	0.047995
	96.7268	0.0003048		295.537	0.06373		294.241	0.0529061		278.798	0.048248
	96.7632	0.0003253		295.538	0.06374		294.239	0.0528716		278.799	0.047647
	96.8032	0.0003579		295.535	0.06375		294.238	0.0529167		278.801	0.048264
	96.8471	0.000376		295.534	0.06375		294.238	0.0530168		278.797	0.048379
	96.8869	0.0003808		295.536	0.06377		294.236	0.0529326		278.8	0.048183
	96.9224	0.0003876		295.535	0.06377		294.235	0.0530417		278.8	0.047805
	96.9619	0.0003921		295.532	0.06376		294.232	0.0529668		278.799	0.048253
	97.0051	0.0003973		295.531	0.06378		294.232	0.0530559		278.798	0.048202
	97.0447	0.0003982		295.534	0.06379		294.231	0.0530231		278.802	0.048381
	97.0802	0.0004069		295.534	0.06378		294.231	0.0530759		278.804	0.048747
	97.1197	0.0004197		295.531	0.06378		294.23	0.0530525		278.8	0.047913
	97.1627	0.0004496		295.531	0.06379		294.227	0.0528791		278.805	0.048379
	97.2022	0.0004638		295.532	0.06379		294.225	0.0531333		278.8	0.048694
	97.238	0.0004602		295.532	0.06381		294.224	0.0529831		278.802	0.048465
	97.277	0.0004586		295.528	0.06383		294.224	0.0529141		278.8	0.04796
	97.3201	0.0004704		295.528	0.06383		294.223	0.0527186		278.799	0.047814
	97.3595	0.0004812		295.531	0.06382		294.223	0.0529851		278.799	0.048099
	97.3947	0.0004738		295.531	0.06382		294.222	0.0530139		278.796	0.04816
	97.434	0.0004641		295.527	0.06381		294.222	0.0528969		278.797	0.048194
	97.477	0.0004317		295.527	0.06381		294.219	0.0530564		278.793	0.048871
	97.5161	0.0004177		295.53	0.06381		294.219	0.0531234		278.796	0.048801
	97.5514	0.0004197		295.529	0.06383		294.218	0.0526787		278.802	0.048423
	97.5903	0.0004488		295.526	0.06386		294.217	0.0530296		278.796	0.048004
	97.6327	0.0004675		295.526	0.06388		294.217	0.0528529		278.798	0.048214
	97.6715	0.0004772		295.528	0.06389		294.215	0.0527242		278.797	0.048249
	97.7065	0.0004762		295.527	0.06389		294.213	0.0528957		278.8	0.047706
	97.7454	0.0004756		295.524	0.0639		294.212	0.0532369		278.801	0.048152
	97.7879	0.0004631		295.524	0.0639		294.209	0.0531147		278.8	0.048073
	97.8263	0.0004335		295.526	0.06389		294.209	0.0530923		278.797	0.048218
	97.861	0.0004093		295.525	0.06389		294.208	0.0529536		278.801	0.048293
	97.8997	0.0004195		295.522	0.06388		294.208	0.0532362		278.804	0.048464
	97.9416	0.0004209		295.521	0.06386		294.207	0.0532816		278.803	0.048238
	97.9802	0.0004025		295.523	0.06385		294.205	0.0531938		278.8	0.048189
	98.0146	0.0003842		295.523	0.06386		294.205	0.0529622		278.801	0.048089
	98.0532	0.0003729		295.519	0.06388		294.205	0.0530678		278.798	0.04819
	98.0953	0.0003539		295.518	0.06389		294.205	0.0530585		278.798	0.048193
	98.1335	0.0003497		295.521	0.06392		294.203	0.0530695		278.795	0.048232
	98.1681	0.0003448		295.52	0.06393		294.201	0.0531431		278.795	0.048267
	98.2064	0.0003374		295.516	0.06392		294.2	0.0529713		278.797	0.048176
	98.2484	0.0003209		295.516	0.0639		294.199	0.0530423		278.799	0.048207
	98.2865	0.0003346		295.519	0.06388		294.197	0.053083		278.798	0.047893
	98.3212	0.0003524		295.518	0.06385		294.197	0.0531136		278.8	0.047978
	98.3596	0.0003711		295.514	0.06383		294.196	0.053092		278.796	0.048238
	98.4016	0.0003915		295.515	0.06381		294.195	0.0530562		278.8	0.048723
	98.4399	0.0004242		295.517	0.0638		294.194	0.0531231		278.795	0.048285
	98.4748	0.000469		295.517	0.06377		294.193	0.0530214		278.794	0.048299
	98.5131	0.0004976		295.513	0.06377		294.193	0.0530175		278.8	0.04837
	98.5547	0.0004995		295.513	0.06379		294.193	0.0530776		278.794	0.048219
	98.5927	0.0004918		295.515	0.06381		294.191	0.0528837		278.798	0.048008
	98.627	0.0005067		295.515	0.06382		294.188	0.0528911		278.798	0.048197
	98.6649	0.0005308		295.512	0.06383		294.187	0.0530512		278.799	0.04823
	98.7061	0.0005626		295.512	0.06383		294.186	0.0527388		278.798	0.047898
	98.744	0.0005905		295.514	0.06383		294.185	0.0527793		278.796	0.048272
	98.7778	0.000607		295.513	0.06385		294.185	0.0529829		278.803	0.048651
	98.8155	0.0006086		295.51	0.06385		294.185	0.0527185		278.795	0.048692
	98.8571	0.0006147		295.51	0.06383		294.183	0.0526634		278.804	0.048183
	98.8947	0.0006155		295.512	0.06381		294.183	0.0529933		278.798	0.048101
	98.9283	0.0005965		295.512	0.0638		294.182	0.0530024		278.8	0.048373
	98.9657	0.0005856		295.508	0.0638		294.182	0.053052		278.796	0.047759
	99.0071	0.0005797		295.508	0.06379		294.18	0.0530242		278.796	0.048113
	99.0447	0.0005797		295.511	0.06377		294.179	0.053131		278.803	0.048553
	99.0786	0.0005679		295.511	0.06375		294.179	0.0529114		278.796	0.048777
	99.1159	0.0005615		295.507	0.06374		294.178	0.0530591		278.799	0.048804
	99.1571	0.0005525		295.506	0.06373		294.177	0.053025		278.796	0.047636
	99.1947	0.0005501		295.509	0.06372		294.177	0.0530664		278.793	0.047747
	99.2283	0.0005567		295.508	0.06372		294.175	0.0531265		278.796	0.048486
	99.2657	0.0005745		295.505	0.06374		294.173	0.0531247		278.8	0.047755
	99.3067	0.0005882		295.504	0.06376		294.172	0.0529774		278.798	0.048348
	99.3438	0.0005974		295.507	0.06375		294.17	0.0530816		278.796	0.048223
	99.3773	0.0005921		295.507	0.06374		294.169	0.0530531		278.8	0.047886
	99.4149	0.0005821		295.503	0.06374		294.167	0.0527844		278.801	0.047788
	99.4557	0.000573		295.502	0.06375		294.167	0.0529123		278.796	0.048461
	99.4931	0.0005728		295.504	0.06376		294.166	0.0529119		278.796	0.048227
	99.5262	0.0005889		295.503	0.06377		294.166	0.0532046		278.799	0.048612
	99.5638	0.0006161		295.5	0.06378		294.166	0.0528439		278.797	0.048156
	99.6044	0.0006403		295.5	0.06378		294.166	0.0533417		278.802	0.048638
	99.6418	0.0006478		295.503	0.0638		294.165	0.0532507		278.799	0.048535
	99.6752	0.0006299		295.502	0.06381		294.162	0.0527615		278.8	0.048339
	99.7122	0.0006187		295.5	0.06381		294.161	0.0529761		278.801	0.04765
	99.753	0.0006134		295.5	0.06382		294.161	0.0530993		278.799	0.047868
	99.7898	0.0006103		295.502	0.06384		294.16	0.0533095		278.8	0.048458
	99.8236	0.0006062		295.502	0.06384		294.159	0.0527932		278.799	0.048509
	99.8606	0.0005822		295.498	0.06383		294.159	0.0529171		278.8	0.04852
	99.9014	0.0005513		295.498	0.06382		294.158	0.0530668		278.799	0.048509
	99.9388	0.0005343		295.502	0.06381		294.158	0.0533883		278.799	0.047942
	99.972	0.0005192		295.502	0.06381		294.156	0.0529121		278.803	0.048036
	100.009	0.0004987		295.499	0.06382		294.154	0.0528935		278.798	0.048181
	100.049	0.0004948		295.498	0.06381		294.154	0.052941		278.798	0.048184
	100.086	0.0004866		295.501	0.06382		294.154	0.0532819		278.795	0.04859
	100.12	0.0004679		295.5	0.06382		294.153	0.0528737		278.792	0.048336
	100.159	0.0004332		295.496	0.06383		294.152	0.0529895		278.795	0.047995
	100.203	0.0003999		295.495	0.06383		294.151	0.0529623		278.8	0.04838
	100.242	0.0003635		295.497	0.06383		294.148	0.0532221		278.804	0.048145
	100.277	0.0003297		295.497	0.06383		294.148	0.0529467		278.802	0.04865
	100.316	0.0003165		295.493	0.06382		294.147	0.0531051		278.799	0.048316
	100.359	0.0002997		295.493	0.06383		294.146	0.0532471		278.795	0.048378
	100.398	0.0003019		295.496	0.06384		294.143	0.0532221		278.799	0.048461
	100.432	0.0003155		295.495	0.06384		294.142	0.0531333		278.798	0.048418
	100.471	0.0003358		295.492	0.06382		294.141	0.0529996		278.801	0.048192
	100.514	0.0003517		295.491	0.06382		294.141	0.0528925		278.796	0.04798
	100.554	0.0003389		295.493	0.06382		294.141	0.0530141		278.796	0.04818
	100.588	0.0003192		295.493	0.06381		294.14	0.0530586		278.797	0.04833
	100.626	0.0003065		295.489	0.06381		294.14	0.0529979		278.8	0.048306
	100.668	0.0003131		295.488	0.06379		294.138	0.0529796		278.801	0.048506
	100.707	0.0003044		295.491	0.06377		294.137	0.0530893		278.798	0.048425
	100.742	0.0003035		295.492	0.06375		294.137	0.0529037		278.798	0.048355
	100.78	0.0003148		295.487	0.06375		294.137	0.0531811		278.798	0.048566
	100.823	0.0003375		295.488	0.06374		294.136	0.0530997		278.804	0.048358
	100.862	0.0003624		295.49	0.06373		294.135	0.0528282		278.801	0.047872
	100.896	0.0003766		295.49	0.06374		294.135	0.0531296		278.801	0.048424
	100.935	0.0003958		295.486	0.06375		294.134	0.0531492		278.797	0.048418
	100.977	0.0004045		295.486	0.06376		294.134	0.0532384		278.799	0.04824
	101.015	0.0004044		295.489	0.06376		294.132	0.0529697		278.802	0.048565
	101.049	0.0003983		295.489	0.06377		294.13	0.0529672		278.797	0.047905
	101.088	0.0003863		295.485	0.06377		294.129	0.0530414		278.796	0.048125
	101.13	0.0003773		295.485	0.06377		294.129	0.0531852		278.799	0.047379
	101.168	0.0003779		295.487	0.06375		294.129	0.0528978		278.802	0.048021
	101.202	0.0003873		295.487	0.06372		294.129	0.0531293		278.797	0.047741
	101.24	0.000393		295.483	0.0637		294.128	0.0530309		278.798	0.047799
	101.283	0.0004051		295.483	0.06369		294.127	0.0529893		278.799	0.047989
	101.321	0.0004201		295.486	0.06368		294.127	0.0530915		278.8	0.048099
	101.355	0.0004381		295.486	0.06367		294.124	0.0531134		278.799	0.048124
	101.393	0.0004492		295.482	0.06367		294.122	0.0531444		278.799	0.047792
	101.435	0.0004471		295.482	0.06369		294.122	0.0531533		278.8	0.047868
	101.473	0.0004446		295.484	0.0637		294.121	0.053163		278.798	0.048493
	101.507	0.0004409		295.484	0.06371		294.12	0.0531716		278.801	0.04824
	101.545	0.0004418		295.48	0.06372		294.12	0.0530155		278.799	0.048296
	101.587	0.0004461		295.48	0.06372		294.119	0.0531011		278.803	0.048319
	101.625	0.0004572		295.483	0.06374		294.119	0.0529624		278.799	0.04829
	101.659	0.0004695		295.482	0.06375		294.119	0.0529462		278.802	0.048302
	101.697	0.0004873		295.479	0.06375		294.118	0.0530433		278.797	0.048308
	101.739	0.0004906		295.478	0.06377		294.118	0.0529577		278.801	0.048296
	101.778	0.0005008		295.481	0.06379		294.117	0.0529025		278.797	0.048187
	101.812	0.0005164		295.48	0.06382		294.116	0.0530352		278.797	0.048682
	101.85	0.000536		295.476	0.06384		294.116	0.0530208		278.796	0.048545
	101.892	0.0005373		295.476	0.06385		294.114	0.0530567		278.798	0.048196
	101.931	0.0005243		295.479	0.06385		294.114	0.0529678		278.796	0.048426
	101.964	0.0005037		295.479	0.06386		294.112	0.0528963		278.802	0.048145
	102.002	0.0004903		295.476	0.06389		294.109	0.0528804		278.8	0.048144
	102.044	0.0004767		295.474	0.0639		294.109	0.0529872		278.798	0.048368
	102.082	0.0004686		295.477	0.0639		294.109	0.0529416		278.798	0.048092
	102.116	0.0004589		295.477	0.06388		294.109	0.0529609		278.8	0.048005
	102.154	0.0004518		295.473	0.06386		294.108	0.0528936		278.795	0.048397
	102.195	0.0004471		295.473	0.06386		294.108	0.0529419		278.797	0.048609
	102.234	0.0004524		295.475	0.06386		294.107	0.053172		278.802	0.048047
	102.267	0.0004518		295.475	0.06386		294.107	0.0531045		278.798	0.0482
	102.305	0.0004402		295.472	0.06385		294.106	0.0529585		278.798	0.048564
	102.347	0.0004377		295.471	0.06384		294.105	0.0530402		278.793	0.048613
	102.384	0.0004502		295.474	0.06382		294.105	0.0531765		278.8	0.047905
	102.418	0.000464		295.473	0.06382		294.104	0.0531651		278.799	0.048002
	102.456	0.0004682		295.47	0.06383		294.104	0.0531587		278.797	0.047899
	102.496	0.0004684		295.469	0.06384		294.101	0.0529324		278.798	0.047902
	102.533	0.0004754		295.472	0.06387		294.1	0.0531242		278.804	0.048179
	102.567	0.000478		295.472	0.06389		294.099	0.0530465		278.802	0.048293
	102.604	0.0004855		295.469	0.06388		294.098	0.0529159		278.799	0.048315
	102.646	0.0004847		295.468	0.06386		294.098	0.0528484		278.796	0.047957
	102.683	0.0004865		295.47	0.06384		294.097	0.052831		278.798	0.047963
	102.717	0.000497		295.47	0.06384		294.096	0.0528892		278.801	0.048019
	102.754	0.000504		295.467	0.06385		294.095	0.0529498		278.799	0.048636
	102.796	0.0004975		295.466	0.06384		294.095	0.0528338		278.803	0.047781
	102.833	0.0004814		295.469	0.06381		294.095	0.0527877		278.805	0.047861
	102.866	0.0004656		295.468	0.06379		294.094	0.0528574		278.8	0.047924
	102.904	0.0004523		295.465	0.06379		294.094	0.0529057		278.799	0.047822
	102.945	0.0004358		295.465	0.06379		294.092	0.0527986		278.797	0.048212
	102.982	0.0004057		295.467	0.06379		294.092	0.0530637		278.8	0.047703
	103.016	0.000371		295.467	0.06381		294.091	0.0529613		278.801	0.047815
	103.053	0.0003349		295.464	0.0638		294.09	0.0529796		278.802	0.048229
	103.094	0.000318		295.464	0.0638		294.089	0.0529308		278.803	0.048061
	103.131	0.0003177		295.466	0.06378		294.089	0.0530684		278.8	0.047927
	103.164	0.000329		295.466	0.06376		294.089	0.0529746		278.798	0.048039
	103.201	0.0003466		295.463	0.06374		294.088	0.0528751		278.798	0.04802
	103.242	0.0003689		295.463	0.06376		294.088	0.0529228		278.798	0.047746
	103.278	0.0003872		295.466	0.06377		294.083	0.0530072		278.8	0.04809
	103.311	0.0003888		295.465	0.06378		294.083	0.0531175		278.798	0.048522
	103.349	0.0003762		295.461	0.06378		294.083	0.0529401		278.797	0.048499
	103.39	0.0003628		295.461	0.0638		294.083	0.0528317		278.804	0.048293
	103.427	0.0003659		295.463	0.06382		294.082	0.0531332		278.802	0.048384
	103.46	0.0003672		295.463	0.06384		294.082	0.0530756		278.8	0.04818
	103.496	0.0003561		295.459	0.06386		294.08	0.0531469		278.8	0.048082
	103.538	0.0003605		295.459	0.06386		294.08	0.0530977		278.799	0.048383
	103.575	0.0003723		295.462	0.06386		294.079	0.0530891		278.802	0.048264
	103.607	0.0003841		295.462	0.06386		294.079	0.0531232		278.804	0.048333
	103.644	0.0003969		295.459	0.06385		294.079	0.0531018		278.799	0.048701
	103.685	0.0004156		295.458	0.06383		294.079	0.0528308		278.802	0.047804
	103.722	0.000423		295.461	0.06381		294.078	0.0529472		278.801	0.047735
	103.755	0.0004137		295.461	0.06381		294.077	0.0530687		278.8	0.048708
	103.792	0.0004		295.458	0.06383		294.076	0.0530742		278.802	0.048589
	103.832	0.000384		295.457	0.06384		294.076	0.0528919		278.795	0.047518
	103.869	0.0003729		295.459	0.06383		294.073	0.0529907		278.805	0.048451
	103.902	0.0003602		295.459	0.06382		294.073	0.0531404		278.8	0.047766
	103.938	0.000351		295.455	0.06381		294.073	0.0529132		278.801	0.047994
	103.979	0.0003426		295.454	0.0638		294.072	0.0528957		278.798	0.048148
	104.016	0.0003474		295.457	0.06379		294.071	0.0528738		278.804	0.048202
	104.048	0.0003499		295.457	0.06377		294.071	0.0530923		278.8	0.048217
	104.085	0.000361		295.454	0.06376		294.07	0.0531791		278.801	0.048174
	104.125	0.0003704		295.454	0.06377		294.07	0.0529711		278.8	0.048498
	104.162	0.0003641		295.457	0.06377		294.069	0.0530492		278.8	0.048521
	104.195	0.0003367		295.457	0.06378		294.068	0.0530341		278.794	0.048572
	104.231	0.0003238		295.454	0.0638		294.068	0.053034		278.802	0.048637
	104.271	0.0003146		295.453	0.06381		294.067	0.0529315		278.8	0.048308
	104.308	0.0003096		295.456	0.06383		294.065	0.0531392		278.798	0.048536
	104.34	0.0003104		295.456	0.06385		294.064	0.0530091		278.805	0.04835
	104.377	0.0003021		295.452	0.06385		294.063	0.0530572		278.802	0.047896
	104.418	0.0002769		295.451	0.06384		294.062	0.052896		278.8	0.048129
	104.454	0.0002624		295.453	0.06383		294.06	0.0530845		278.804	0.047957
	104.487	0.0002691		295.453	0.06382		294.06	0.052911		278.799	0.048359
	104.523	0.0002905		295.45	0.06381		294.059	0.0529358		278.801	0.0484
	104.564	0.000313		295.45	0.06381		294.058	0.053015		278.801	0.047988
	104.601	0.0003261		295.452	0.06382		294.058	0.0530077		278.802	0.047938
	104.634	0.0003346		295.452	0.06384		294.057	0.0531959		278.802	0.047906
	104.65	0.0003388		295.449	0.06385		294.057	0.0531234		278.798	0.048056
	104.69	0.0003515		295.448	0.06385		294.057	0.053097		278.801	0.048086
	104.729	0.0003655		295.451	0.06383		294.057	0.0529724		278.802	0.048404
	104.766	0.000383		295.451	0.06382		294.057	0.0529682		278.803	0.048375
	104.804	0.0004173		295.448	0.06383		294.056	0.053179		278.802	0.048087
	104.843	0.000435		295.448	0.06383		294.055	0.0528634		278.803	0.047845
	104.881	0.0004541		295.451	0.06383		294.055	0.0528929		278.802	0.048106
	104.917	0.0004671		295.451	0.06382		294.054	0.0532306		278.801	0.047997
	104.955	0.0004814		295.447	0.06381		294.054	0.0528414		278.801	0.048042
	104.993	0.0005026		295.446	0.06381		294.054	0.0527526		278.799	0.048008
	105.031	0.0005262		295.449	0.06381		294.052	0.0527523		278.801	0.048262
	105.066	0.0005379		295.448	0.06383		294.052	0.053221		278.801	0.048178
	105.103	0.0005383		295.444	0.06384		294.049	0.0531791		278.798	0.047988
	105.141	0.0005355		295.444	0.06386		294.049	0.0531344		278.805	0.048252
	105.178	0.000551		295.446	0.06387		294.048	0.0529927		278.8	0.048126
	105.213	0.0005741		295.446	0.06387		294.048	0.052886		278.799	0.048499
	105.249	0.0005895		295.443	0.06385		294.045	0.0529521		278.802	0.048426
	105.287	0.0005872		295.442	0.06383		294.045	0.0531941		278.802	0.048408
	105.323	0.0005748		295.445	0.06382		294.043	0.0530642		278.802	0.048474
	105.358	0.0005701		295.445	0.06382		294.043	0.0532085		278.803	0.04834
	105.394	0.0005703		295.442	0.0638		294.043	0.0529746		278.799	0.047879
	105.431	0.0005731		295.441	0.06377		294.042	0.0529374		278.8	0.048032
	105.467	0.0005669		295.444	0.06374		294.042	0.0529657		278.797	0.048678
	105.502	0.0005512		295.443	0.06373		294.042	0.0528323		278.801	0.047937
	105.538	0.000521		295.44	0.06373		294.04	0.0528341		278.802	0.048592
	105.575	0.0005035		295.44	0.06373		294.04	0.0529805		278.799	0.048839
	105.61	0.0004981		295.443	0.06374		294.039	0.053096		278.801	0.048582
	105.645	0.0005063		295.442	0.06375		294.039	0.053053		278.799	0.048041
	105.681	0.0005112		295.438	0.06375		294.039	0.0532085		278.798	0.048588
	105.718	0.0005218		295.438	0.06375		294.039	0.0531461		278.797	0.048347
	105.754	0.0005014		295.44	0.06374		294.038	0.0529436		278.801	0.048162
	105.788	0.0004659		295.44	0.06373		294.038	0.0532067		278.798	0.047976
	105.823	0.0004323		295.436	0.06372		294.038	0.0530896		278.8	0.048112
	105.86	0.0004272		295.436	0.06373		294.038	0.0531044		278.801	0.048116
	105.896	0.0004389		295.438	0.06376		294.037	0.0531118		278.803	0.048266
	105.93	0.0004364		295.438	0.06377		294.036	0.053128		278.798	0.04819
	105.965	0.0004227		295.435	0.06376		294.036	0.0531533		278.8	0.048269
	106.002	0.0004064		295.435	0.06375		294.035	0.0531564		278.8	0.048232
	106.037	0.0003932		295.438	0.06375		294.034	0.0530879		278.799	0.048056
	106.072	0.0003932		295.437	0.06375		294.033	0.0529983		278.801	0.048338
	106.107	0.0003883		295.434	0.06375		294.032	0.0530321		278.798	0.048039
	106.144	0.0003883		295.434	0.06373		294.031	0.0528732		278.803	0.047933
	106.179	0.0003803		295.437	0.06372		294.031	0.0531083		278.799	0.047953
	106.213	0.0003768		295.436	0.06372		294.03	0.0530572		278.799	0.047702
	106.248	0.0003539		295.433	0.06373		294.029	0.0529943		278.803	0.047816
	106.285	0.0003253		295.432	0.06373		294.028	0.0528841		278.797	0.04777
	106.32	0.0003087		295.435	0.06375		294.027	0.0529112		278.798	0.048473
	106.354	0.000314		295.435	0.06375		294.027	0.05305		278.798	0.04863
	106.389	0.0003257		295.432	0.06376		294.027	0.0529266		278.799	0.048323
	106.426	0.0003108		295.432	0.06376		294.027	0.0531464		278.805	0.048143
	106.461	0.0002832		295.434	0.06377		294.027	0.052852		278.802	0.048576
	106.495	0.0002528		295.433	0.06378		294.027	0.0531899		278.8	0.049123
	106.53	0.000244		295.43	0.06379		294.025	0.052957		278.801	0.048745
	106.566	0.0002368		295.43	0.06381		294.025	0.0529289		278.8	0.048254
	106.601	0.0002271		295.433	0.06383		294.024	0.0532225		278.801	0.047803
	106.635	0.0002241		295.432	0.06385		294.023	0.0532262		278.803	0.048195
	106.67	0.000226		295.429	0.0639		294.023	0.0529493		278.802	0.048143
	106.706	0.0002451		295.429	0.06394		294.021	0.0530713		278.796	0.048194
	106.741	0.000261		295.432	0.06396		294.021	0.0530309		278.801	0.048296
	106.775	0.000276		295.432	0.06397		294.02	0.0529578		278.799	0.048007
	106.81	0.000281		295.428	0.06397		294.019	0.0531092		278.8	0.048529
	106.846	0.0003018		295.427	0.06394		294.018	0.0530753		278.801	0.048656
	106.881	0.0003232		295.43	0.06392		294.017	0.0531058		278.8	0.048479
	106.915	0.0003412		295.43	0.06389		294.017	0.0528756		278.799	0.048125
	106.95	0.0003503		295.426	0.06389		294.016	0.0530028		278.796	0.048331
	106.986	0.0003633		295.426	0.06387		294.016	0.0530081		278.797	0.048343
	107.021	0.0003876		295.429	0.06389		294.016	0.0529944		278.797	0.048516
	107.055	0.0004137		295.428	0.06389		294.015	0.052992		278.794	0.048319
	107.089	0.0004471		295.425	0.06389		294.015	0.0530308		278.802	0.048592
	107.125	0.0004603		295.424	0.06389		294.015	0.053156		278.801	0.048643
	107.16	0.0004783		295.427	0.06389		294.015	0.0530755		278.805	0.0485
	107.193	0.0004995		295.427	0.06389		294.014	0.052985		278.801	0.048179
	107.228	0.0005088		295.424	0.06386		294.013	0.053277		278.803	0.048477
	107.264	0.0005248		295.423	0.06384		294.012	0.0529932		278.799	0.048482
	107.298	0.0005433		295.425	0.06381		294.012	0.0531275		278.8	0.048618
	107.332	0.0005731		295.425	0.06379		294.011	0.0530537		278.801	0.048727
	107.366	0.0006004		295.422	0.06378		294.011	0.0530943		278.803	0.048197
	107.402	0.0006205		295.421	0.06378		294.011	0.0531394		278.8	0.048243
	107.436	0.0006378		295.424	0.06378		294.01	0.0530365		278.798	0.047931
	107.469	0.0006576		295.423	0.0638		294.009	0.0532269		278.799	0.047837
	107.504	0.0006615		295.42	0.06379		294.009	0.0528886		278.801	0.048445
	107.539	0.0006658		295.419	0.06378		294.008	0.0530939		278.801	0.04853
	107.573	0.0006698		295.421	0.06377		294.008	0.0529731		278.799	0.04815
	107.607	0.0006782		295.421	0.06377		294.007	0.0530905		278.798	0.048282
	107.641	0.0006787		295.418	0.06378		294.007	0.0530735		278.801	0.047945
	107.676	0.0006834		295.418	0.06379		294.007	0.0531056		278.801	0.048173
	107.711	0.0007001		295.42	0.0638		294.007	0.0528823		278.804	0.048255
	107.744	0.0007198		295.419	0.06381		294.006	0.0530356		278.8	0.048627
	107.778	0.000718		295.416	0.06383		294.005	0.0532917		278.802	0.04806
	107.814	0.0007012		295.416	0.06387		294.005	0.0529633		278.799	0.048294
	107.848	0.0006888		295.419	0.06388		294.004	0.0530734		278.802	0.048117
	107.881	0.000644		295.418	0.06388		294.003	0.0529502		278.799	0.048075
	107.916	0.0005936		295.415	0.06388		294.003	0.0528512		278.799	0.048474
	107.951	0.0005481		295.414	0.06388		294.003	0.0528486		278.799	0.048082
	107.986	0.0005129		295.418	0.06387		294.002	0.0529789		278.794	0.048488
	108.019	0.000465		295.417	0.06386		294.001	0.0529396		278.799	0.048292
	108.053	0.0004259		295.413	0.06386		294	0.0530365		278.799	0.048443
	108.089	0.0004037		295.413	0.06387		293.999	0.0528472		278.8	0.048611
	108.123	0.0003899		295.417	0.06389		293.999	0.0529196		278.797	0.048094
	108.156	0.000369		295.416	0.06391		293.999	0.0530258		278.799	0.048719
	108.19	0.0003509		295.413	0.06391		293.999	0.0530629		278.8	0.04866
	108.225	0.0003501		295.413	0.06389		293.995	0.0530237		278.799	0.048161
	108.258	0.0003475		295.416	0.06387		293.995	0.0533219		278.802	0.047736
	108.291	0.0003317		295.416	0.06384		293.993	0.0533778		278.798	0.047953
	108.325	0.0003144		295.412	0.06383		293.993	0.0532811		278.796	0.047953
	108.36	0.0003054		295.411	0.06384		293.993	0.0532884		278.8	0.048021
	108.393	0.0003097		295.415	0.06383		293.992	0.0530685		278.802	0.047934
	108.426	0.0003204		295.415	0.06383		293.992	0.0532515		278.802	0.048659
	108.46	0.0003439		295.412	0.06382		293.991	0.0530474		278.798	0.048564
	108.495	0.0003672		295.411	0.06382		293.991	0.0527607		278.798	0.047965
	108.529	0.0003931		295.414	0.06382		293.989	0.0531664		278.803	0.048083
	108.562	0.0004197		295.413	0.06383		293.989	0.0532508		278.798	0.048336
	108.596	0.0004522		295.41	0.06385		293.989	0.0532663		278.794	0.048238
	108.631	0.0004704		295.41	0.06387		293.989	0.0533023		278.804	0.048441
	108.665	0.0004845		295.413	0.06388		293.988	0.0530431		278.802	0.048439
	108.697	0.0005104		295.412	0.06388		293.988	0.0532684		278.799	0.048346
	108.731	0.0005306		295.409	0.06388		293.987	0.0527807		278.799	0.048535
	108.766	0.0005333		295.409	0.06388		293.987	0.0527246		278.799	0.048323
	108.799	0.0005264		295.411	0.06389		293.987	0.0530129		278.8	0.048543
	108.832	0.0005316		295.411	0.06391		293.987	0.0532222		278.802	0.048467
	108.865	0.0005352		295.408	0.06391		293.986	0.0531585		278.801	0.048361
	108.9	0.0005401		295.407	0.06388		293.986	0.0529977		278.796	0.048153
	108.933	0.00054		295.41	0.06386		293.985	0.0533318		278.799	0.048263
	108.965	0.0005332		295.41	0.06384		293.985	0.0528444		278.802	0.048062
	108.999	0.0005341		295.406	0.06381		293.984	0.0527131		278.8	0.048411
	109.034	0.0005492		295.405	0.06381		293.984	0.0529477		278.801	0.048035
	109.067	0.0005626		295.408	0.06384		293.984	0.0528984		278.8	0.047985
	109.099	0.0005595		295.407	0.06387		293.983	0.0529605		278.798	0.048237
	109.132	0.0005541		295.404	0.06388		293.983	0.0528265		278.8	0.048054
	109.167	0.0005638		295.403	0.06387		293.981	0.0527136		278.797	0.048495
	109.201	0.0005771		295.406	0.06384		293.981	0.0530654		278.798	0.048553
	109.233	0.000571		295.405	0.06383		293.98	0.0528959		278.801	0.048631
	109.266	0.0005555		295.401	0.06384		293.979	0.0529047		278.803	0.048514
	109.301	0.0005513		295.401	0.06386		293.978	0.0531552		278.8	0.048346
	109.334	0.0005501		295.403	0.06385		293.978	0.0531588		278.8	0.048186
	109.366	0.0005384		295.403	0.06381		293.977	0.0532084		278.797	0.048523
	109.4	0.0005005		295.4	0.06378		293.977	0.0530564		278.802	0.048041
	109.434	0.0004598		295.4	0.06376		293.975	0.052963		278.803	0.04787
	109.468	0.0004388		295.402	0.06375		293.974	0.0529648		278.799	0.048281
	109.5	0.0004316		295.403	0.06373		293.974	0.0528728		278.801	0.048012
	109.533	0.0004338		295.399	0.06371		293.973	0.0530293		278.799	0.048082
	109.568	0.0004332		295.399	0.06369		293.973	0.0530839		278.8	0.047863
	109.601	0.0004166		295.403	0.06368		293.973	0.0532276		278.8	0.048026
	109.633	0.0004124		295.402	0.06368		293.972	0.0529517		278.799	0.048147
	109.666	0.0004268		295.399	0.06369		293.972	0.0531425		278.801	0.048147
	109.7	0.0004368		295.398	0.06369		293.972	0.0531527		278.798	0.048112
	109.733	0.0004347		295.401	0.0637		293.971	0.0530636		278.801	0.048511
	109.765	0.0004299		295.401	0.06371		293.97	0.0530812		278.801	0.048241
	109.798	0.0004369		295.398	0.06372		293.97	0.0529795		278.8	0.048134
	109.832	0.0004506		295.398	0.0637		293.969	0.0531822		278.8	0.04804
	109.865	0.0004484		295.401	0.0637		293.968	0.0528922		278.802	0.048062
	109.897	0.0004511		295.4	0.0637		293.968	0.0531164		278.799	0.048071
	109.929	0.0004634		295.396	0.06372		293.967	0.053103		278.8	0.048073
	109.963	0.0004943		295.395	0.06374		293.967	0.0530262		278.799	0.048143
	109.996	0.0005284		295.398	0.06375		293.967	0.0529663		278.794	0.048339
	110.027	0.000559		295.398	0.06376		293.967	0.0531225		278.795	0.048194
	110.06	0.000566		295.394	0.06376		293.967	0.053035		278.797	0.048235
	110.094	0.0005591		295.394	0.06378		293.966	0.0529828		278.801	0.048094
	110.129	0.0005363		295.396	0.06381		293.966	0.0531267		278.797	0.048112
	110.163	0.0005258		295.396	0.06383		293.965	0.0528948		278.801	0.048374
	110.199	0.0005061		295.392	0.06381		293.964	0.0529802		278.799	0.048192
	110.236	0.0004771		295.392	0.06378		293.964	0.0530231		278.804	0.048558
	110.271	0.0004328		295.395	0.06377		293.964	0.05297		278.798	0.048436
	110.305	0.0003917		295.395	0.06376		293.963	0.0529927		278.799	0.047794
	110.341	0.0003681		295.392	0.06374		293.962	0.0529668		278.797	0.04798
	110.377	0.0003529		295.391	0.06372		293.96	0.0531488		278.798	0.048145
	110.413	0.0003405		295.394	0.0637		293.96	0.0529775		278.805	0.047854
	110.447	0.0003324		295.394	0.0637		293.959	0.052978		278.803	0.048157
	110.482	0.0003343		295.39	0.06371		293.959	0.0530182		278.802	0.048212
	110.518	0.0003381		295.39	0.06371		293.959	0.0530963		278.802	0.048197
	110.553	0.0003368		295.393	0.06372		293.959	0.0531267		278.802	0.048091
	110.587	0.0003368		295.393	0.06373		293.958	0.0531468		278.8	0.048908
	110.622	0.0003436		295.39	0.06375		293.958	0.053072		278.798	0.048687
	110.658	0.000351		295.389	0.06377		293.957	0.0528899		278.8	0.04792
	110.693	0.0003652		295.392	0.06377		293.955	0.0530931		278.798	0.048021
	110.726	0.0003808		295.392	0.06377		293.954	0.0527624		278.797	0.048165
	110.761	0.0003914		295.388	0.06375		293.954	0.0530498		278.793	0.048115
	110.797	0.0003961		295.388	0.06374		293.954	0.0530653		278.799	0.048148
	110.832	0.0004149		295.39	0.06374		293.953	0.0529973		278.799	0.048321
	110.866	0.0004538		295.39	0.06373		293.952	0.0530835		278.798	0.048223
	110.901	0.0004865		295.387	0.06372		293.951	0.0530771		278.799	0.048185
	110.937	0.0005104		295.387	0.06372		293.951	0.0528061		278.798	0.048457
	110.972	0.0005153		295.389	0.06373		293.95	0.0528425		278.799	0.047916
	111.005	0.0005343		295.389	0.06372		293.95	0.0530303		278.796	0.047888
	111.04	0.0005414		295.385	0.0637		293.95	0.0528875		278.798	0.048158
	111.076	0.0005348		295.385	0.06371		293.949	0.0531179		278.795	0.048138
	111.11	0.0005131		295.388	0.06374		293.948	0.0531545		278.799	0.048183
	111.144	0.0004954		295.387	0.06377		293.948	0.0532847		278.801	0.048096
	111.179	0.0004883		295.384	0.06377		293.946	0.0530138		278.797	0.048109
	111.215	0.0004839		295.384	0.06377		293.945	0.0531492		278.796	0.048498
	111.249	0.000487		295.387	0.06377		293.945	0.0531729		278.794	0.048347
	111.283	0.0004959		295.387	0.06378		293.945	0.0533476		278.803	0.048432
	111.318	0.0005063		295.385	0.06379		293.944	0.0531637		278.796	0.048503
	111.354	0.0005172		295.384	0.0638		293.943	0.053357		278.797	0.048725
	111.388	0.0005236		295.387	0.06379		293.943	0.0532458		278.796	0.048498
	111.422	0.0005275		295.387	0.06379		293.943	0.0530613		278.802	0.048151
	111.456	0.0005332		295.383	0.06378		293.942	0.0532227		278.795	0.048188
	111.492	0.0005375		295.383	0.06377		293.942	0.0529299		278.798	0.04862
	111.527	0.000527		295.385	0.06376		293.941	0.0531331		278.801	0.048354
	111.559	0.0005118		295.384	0.06375		293.941	0.0533127		278.797	0.047723
	111.594	0.0004984		295.38	0.06376		293.941	0.0529021		278.798	0.048436
	111.629	0.0005005		295.38	0.06375		293.94	0.0530291		278.794	0.048652
	111.664	0.0005205		295.382	0.06373		293.94	0.0529025		278.798	0.04835
	111.697	0.0005645		295.382	0.06372		293.939	0.0528465		278.795	0.048332
	111.731	0.0006011		295.378	0.06371		293.939	0.0529381		278.803	0.048347
	111.766	0.0006003		295.378	0.06371		293.937	0.0529661		278.801	0.048576
	111.801	0.000589		295.381	0.06371		293.937	0.0529714		278.796	0.048421
	111.834	0.0005792		295.381	0.06372		293.936	0.0530375		278.797	0.048258
	111.868	0.0005827		295.377	0.06373		293.934	0.05307		278.798	0.048432
	111.903	0.0005753		295.377	0.06373		293.934	0.0529862		278.797	0.048374
	111.937	0.0005751		295.379	0.06373		293.933	0.0528734		278.795	0.047737
	111.97	0.0005819		295.379	0.06374		293.933	0.0529909		278.797	0.048083
	112.004	0.0005663		295.376	0.06375		293.932	0.0530836		278.8	0.048334
	112.039	0.0005453		295.376	0.06376		293.932	0.052962		278.802	0.04801
	112.073	0.0005355		295.378	0.06376		293.932	0.0531436		278.799	0.04805
	112.106	0.000541		295.378	0.06376		293.931	0.0529466		278.797	0.048289
	112.14	0.0005474		295.373	0.06377		293.93	0.0529251		278.794	0.04802
	112.175	0.0005391		295.373	0.06377		293.93	0.0530111		278.796	0.04828
	112.209	0.0005346		295.376	0.06379		293.93	0.0529649		278.798	0.04854
	112.242	0.0005201		295.376	0.0638		293.927	0.0528667		278.798	0.048464
	112.276	0.0004861		295.372	0.0638		293.927	0.0531948		278.795	0.048285
	112.311	0.0004676		295.372	0.0638		293.926	0.0529312		278.793	0.047973
	112.345	0.0004709		295.375	0.06381		293.926	0.0530121		278.8	0.048167
	112.377	0.0004913		295.375	0.06381		293.925	0.053082		278.792	0.048444
	112.412	0.000485		295.371	0.0638		293.925	0.0530415		278.795	0.048492
	112.447	0.0004655		295.371	0.06379		293.925	0.0529733		278.799	0.048239
	112.481	0.0004568		295.374	0.0638		293.925	0.0529663		278.795	0.048173
	112.513	0.0004394		295.375	0.0638		293.924	0.0531744		278.798	0.048164
	112.547	0.000418		295.371	0.0638		293.924	0.0528746		278.796	0.047688
	112.582	0.0004141		295.371	0.0638		293.923	0.0533986		278.793	0.048078
	112.615	0.00042		295.374	0.06379		293.923	0.0532624		278.793	0.048406
	112.648	0.0004231		295.374	0.06379		293.92	0.0534013		278.793	0.047939
	112.681	0.0004294		295.37	0.06381		293.919	0.0528978		278.795	0.04826
	112.716	0.0004548		295.369	0.06382		293.919	0.0532481		278.792	0.048277
	112.75	0.0004865		295.372	0.06383		293.917	0.0534248		278.796	0.04821
	112.783	0.000508		295.372	0.06384		293.915	0.0527806		278.796	0.048291
	112.816	0.0005282		295.369	0.06382		293.915	0.0532227		278.797	0.048608
	112.851	0.0005514		295.369	0.0638		293.915	0.0528228		278.8	0.048322
	112.885	0.000549		295.372	0.06377		293.914	0.0531287		278.796	0.048589
	112.917	0.0005333		295.372	0.06374		293.914	0.0528495		278.793	0.04879
	112.951	0.0005162		295.368	0.06373		293.913	0.0533177		278.796	0.049301
	112.986	0.0005238		295.368	0.06371		293.913	0.0529864		278.795	0.0492
	113.019	0.0005365		295.371	0.06371		293.913	0.0531204		278.795	0.047997
	113.051	0.0005359		295.371	0.06371		293.911	0.0530797		278.793	0.047874
	113.084	0.0005431		295.367	0.06372		293.909	0.0530265		278.797	0.047893
	113.119	0.0005632		295.367	0.06375		293.908	0.0528976		278.793	0.047704
	113.152	0.0005682		295.37	0.06378		293.907	0.0528999		278.795	0.048137
	113.184	0.0005571		295.37	0.06383		293.907	0.0530004		278.793	0.048983
	113.217	0.0005396		295.366	0.06387		293.906	0.0528211		278.796	0.048304
	113.252	0.0005254		295.366	0.0639		293.906	0.0529204		278.791	0.048559
	113.285	0.000495		295.368	0.06391		293.905	0.0527925		278.797	0.047885
	113.317	0.0004607		295.368	0.06391		293.905	0.0529748		278.794	0.048515
	113.35	0.0004286		295.364	0.06391		293.905	0.0530355		278.796	0.048022
	113.384	0.0004171		295.363	0.0639		293.904	0.0528889		278.796	0.0482
	113.418	0.0004074		295.366	0.0639		293.904	0.0530832		278.793	0.048491
	113.449	0.0003952		295.365	0.06389		293.904	0.0527762		278.794	0.048195
	113.482	0.0003929		295.362	0.06388		293.903	0.0531395		278.796	0.04821
	113.517	0.0003961		295.362	0.06387		293.903	0.0527461		278.793	0.048831
	113.549	0.0003938		295.365	0.06386		293.902	0.0527124		278.787	0.048523
	113.581	0.0003799		295.365	0.06383		293.902	0.0527665		278.793	0.04826
	113.614	0.0003597		295.361	0.0638		293.901	0.0530059		278.794	0.048088
	113.648	0.0003286		295.361	0.06379		293.9	0.0529263		278.792	0.047884
	113.681	0.0002959		295.364	0.06378		293.9	0.0528075		278.796	0.048336
	113.713	0.0003013		295.364	0.06377		293.898	0.0528059		278.792	0.048012
	113.745	0.0003355		295.36	0.06374		293.897	0.0528756		278.791	0.047838
	113.779	0.0003676		295.36	0.06371		293.897	0.0527839		278.793	0.047817
	113.812	0.0003718		295.363	0.06368		293.897	0.0527346		278.794	0.048481
	113.844	0.0003706		295.362	0.06367		293.895	0.0526452		278.788	0.048649
	113.876	0.0003682		295.359	0.06367		293.894	0.0528889		278.795	0.048701
	113.91	0.0003765		295.359	0.06369		293.894	0.0527509		278.792	0.048447
	113.942	0.0003737		295.363	0.06369		293.893	0.0528144		278.793	0.048574
	113.974	0.0003825		295.363	0.06369		293.892	0.0527157		278.791	0.048011
	114.006	0.0003897		295.359	0.06369		293.892	0.0528266		278.794	0.048093
	114.04	0.0003859		295.359	0.06371		293.892	0.0527663		278.79	0.047915
	114.073	0.000371		295.361	0.06372		293.888	0.0530762		278.794	0.048416
	114.104	0.0003631		295.361	0.06372		293.886	0.0526331		278.794	0.048421
	114.137	0.0003781		295.358	0.06372		293.886	0.0531462		278.791	0.048143
	114.17	0.0004064		295.357	0.06372		293.885	0.0528506		278.794	0.048533
	114.203	0.0004345		295.359	0.06372		293.885	0.0530624		278.791	0.048794
	114.234	0.0004529		295.359	0.06371		293.88	0.0531832		278.794	0.048263
	114.266	0.0004374		295.355	0.06372		293.88	0.0530834		278.793	0.048275
	114.3	0.0003977		295.355	0.06375		293.878	0.0529715		278.793	0.048062
	114.332	0.0003508		295.358	0.06377		293.878	0.0528704		278.793	0.047784
	114.363	0.0003346		295.358	0.06379		293.878	0.0529113		278.794	0.048025
	114.396	0.000342		295.354	0.0638		293.877	0.0531419		278.791	0.048176
	114.429	0.0003534		295.354	0.06379		293.877	0.0530849		278.79	0.04767
	114.462	0.0003662		295.357	0.06376		293.877	0.0531416		278.789	0.048372
	114.493	0.0003752		295.356	0.06376		293.876	0.0529707		278.789	0.048414
	114.525	0.0003863		295.353	0.06378		293.876	0.0530928		278.79	0.047843
	114.559	0.000403		295.354	0.0638		293.874	0.0530095		278.789	0.048166
	114.591	0.0004197		295.356	0.06381		293.874	0.0531143		278.79	0.048143
	114.622	0.0004495		295.356	0.06382		293.872	0.0529608		278.789	0.048088
	114.655	0.0004781		295.352	0.06384		293.87	0.0530174		278.791	0.047952
	114.688	0.0004935		295.351	0.06386		293.869	0.0530449		278.794	0.048095
	114.721	0.0004945		295.354	0.06388		293.868	0.0529924		278.787	0.048764
	114.752	0.0005044		295.354	0.06389		293.867	0.0528363		278.793	0.04878
	114.784	0.0005134		295.35	0.06388		293.867	0.0529719		278.784	0.04872
	114.818	0.000518		295.35	0.06385		293.865	0.0529288		278.792	0.048009
	114.85	0.0005327		295.352	0.06382		293.865	0.0529744		278.787	0.047725
	114.881	0.0005483		295.352	0.06378		293.865	0.0529778		278.791	0.048
	114.913	0.0005596		295.348	0.06375		293.862	0.0530899		278.789	0.048071
	114.947	0.0005551		295.348	0.06373		293.862	0.0529445		278.79	0.048161
	114.979	0.0005554		295.351	0.06372		293.861	0.0528746		278.786	0.048604
	115.009	0.0005519		295.351	0.06372		293.86	0.0528212		278.785	0.048172
	115.041	0.0005379		295.348	0.06373		293.859	0.0526839		278.793	0.048205
	115.075	0.0005102		295.348	0.06374		293.858	0.052961		278.788	0.04825
	115.107	0.0004874		295.351	0.06374		293.858	0.0531067		278.792	0.047913
	115.137	0.0004708		295.35	0.06373		293.858	0.0530689		278.788	0.047688
	115.169	0.0004452		295.347	0.06371		293.856	0.05296		278.784	0.048321
	115.202	0.0004126		295.346	0.0637		293.855	0.0530908		278.786	0.048955
	115.234	0.0004067		295.349	0.06371		293.855	0.0527524		278.791	0.048686
	115.264	0.0004154		295.349	0.06372		293.855	0.0530606		278.791	0.048584
	115.296	0.0004229		295.345	0.06372		293.852	0.0531199		278.786	0.048287
	115.329	0.0004163		295.345	0.06371		293.852	0.0530448		278.79	0.048473
	115.361	0.0004349		295.347	0.0637		293.848	0.0526601		278.789	0.048732
	115.391	0.0004653		295.347	0.06369		293.848	0.0527871		278.787	0.048284
	115.423	0.0004916		295.343	0.06367		293.848	0.0531017		278.791	0.048482
	115.456	0.0005058		295.343	0.06366		293.847	0.0531602		278.786	0.048094
	115.488	0.0005178		295.346	0.06365		293.846	0.0531448		278.783	0.048269
	115.519	0.000525		295.346	0.06364		293.844	0.0528841		278.787	0.048483
	115.55	0.0005329		295.343	0.06362		293.844	0.0529948		278.785	0.048302
	115.583	0.0005445		295.343	0.06363		293.844	0.0530472		278.787	0.048137
	115.615	0.0005772		295.346	0.06363		293.842	0.0530772		278.788	0.047999
	115.645	0.0006035		295.346	0.06363		293.841	0.0531386		278.788	0.047822
	115.676	0.0006081		295.342	0.06365		293.841	0.0531044		278.786	0.04822
	115.709	0.0006094		295.342	0.06368		293.837	0.0530566		278.787	0.048401
	115.74	0.0006201		295.345	0.06372		293.837	0.0530976		278.785	0.048724
	115.77	0.0006139		295.345	0.06374		293.837	0.0530856		278.787	0.048411
	115.801	0.0006021		295.341	0.06375		293.836	0.0529438		278.784	0.048695
	115.834	0.0006132		295.341	0.06376		293.835	0.0530114		278.788	0.048635
	115.865	0.0006288		295.343	0.06376		293.833	0.0530566		278.786	0.048365
	115.895	0.0006317		295.343	0.06375		293.833	0.0530479		278.784	0.048132
	115.927	0.000636		295.34	0.06376		293.831	0.05278		278.781	0.04882
	115.96	0.0006403		295.339	0.06378		293.83	0.0528225		278.783	0.047638
	115.991	0.0006465		295.342	0.06377		293.828	0.0529339		278.79	0.04774
	116.022	0.0006407		295.342	0.06376		293.828	0.052846		278.788	0.0484
	116.054	0.000628		295.338	0.06374		293.827	0.0527431		278.782	0.048316
	116.087	0.0006247		295.339	0.06372		293.827	0.0527179		278.792	0.048007
	116.119	0.000616		295.341	0.06372		293.827	0.0529265		278.788	0.047812
	116.149	0.0005977		295.341	0.06373		293.826	0.0529269		278.788	0.048247
	116.181	0.0005868		295.338	0.06376		293.825	0.0527331		278.792	0.048381
	116.213	0.0005804		295.337	0.06377		293.824	0.0529914		278.786	0.048369
	116.244	0.000574		295.34	0.06376		293.824	0.0529455		278.787	0.048553
	116.274	0.0005724		295.34	0.06374		293.823	0.0529285		278.786	0.048202
	116.305	0.0005701		295.337	0.06372		293.82	0.0529236		278.78	0.04834
	116.337	0.0005688		295.337	0.06372		293.817	0.052849		278.788	0.048193
	116.368	0.000542		295.339	0.06373		293.815	0.0528821		278.782	0.048387
	116.397	0.0005025		295.339	0.06373		293.814	0.0529079		278.787	0.048369
	116.428	0.0004669		295.336	0.06372		293.813	0.0528941		278.785	0.047923
	116.46	0.000433		295.336	0.0637		293.812	0.0528155		278.781	0.048127
	116.492	0.0004111		295.339	0.06369		293.811	0.0527809		278.784	0.048447
	116.522	0.0004053		295.338	0.0637		293.81	0.0527206		278.781	0.048365
	116.553	0.0004034		295.334	0.06372		293.808	0.0527511		278.783	0.048202
	116.585	0.0004086		295.334	0.06375		293.808	0.0527711		278.785	0.048339
	116.616	0.0004133		295.337	0.06377		293.807	0.053077		278.781	0.048636
	116.646	0.0004293		295.337	0.06377		293.806	0.0527485		278.781	0.048067
	116.677	0.0004372		295.334	0.06376		293.804	0.0529725		278.78	0.047713
	116.71	0.0004454		295.334	0.06375		293.804	0.0531448		278.778	0.048086
	116.741	0.0004399		295.336	0.06375		293.803	0.0529207		278.786	0.048523
	116.77	0.0004404		295.336	0.06375		293.802	0.0528192		278.781	0.048101
	116.801	0.0004388		295.332	0.06376		293.801	0.05315		278.785	0.048042
	116.833	0.0004407		295.332	0.06375		293.797	0.0530576		278.78	0.048159
	116.864	0.0004316		295.335	0.06373		293.795	0.0530068		278.779	0.048631
	116.893	0.0004309		295.334	0.06371		293.794	0.0528457		278.785	0.048235
	116.924	0.0004392		295.331	0.06372		293.793	0.0528616		278.783	0.048293
	116.956	0.0004508		295.331	0.06375		293.793	0.0531116		278.784	0.048315
	116.986	0.0004505		295.335	0.06377		293.791	0.0528903		278.778	0.047942
	117.015	0.0004547		295.334	0.0638		293.791	0.0529836		278.779	0.048203
	117.046	0.0004519		295.331	0.06381		293.791	0.0528739		278.778	0.048361
	117.078	0.000438		295.33	0.06382		293.79	0.05298		278.783	0.048278
	117.108	0.0004205		295.333	0.06383		293.784	0.0529817		278.781	0.047969
	117.137	0.0004243		295.333	0.06382		293.784	0.0529853		278.782	0.048002
	117.168	0.0004331		295.33	0.0638		293.783	0.0527234		278.785	0.047965
	117.2	0.0004436		295.33	0.06377		293.782	0.0529238		278.783	0.047808
	117.23	0.0004502		295.332	0.06374		293.782	0.0527903		278.778	0.047815
	117.26	0.0004657		295.332	0.06372		293.78	0.0529999		278.777	0.047968
	117.29	0.0004686		295.328	0.0637		293.778	0.052667		278.783	0.048088
	117.322	0.0004484		295.328	0.06368		293.778	0.0526613		278.782	0.047684
	117.352	0.0004284		295.331	0.06366		293.777	0.0526807		278.779	0.047664
	117.381	0.0004259		295.331	0.06366		293.777	0.0526811		278.782	0.048468
	117.412	0.0004353		295.329	0.06367		293.776	0.0526648		278.784	0.048167
	117.444	0.0004343		295.328	0.0637		293.772	0.0526994		278.779	0.047986
	117.474	0.0004428		295.331	0.06371		293.771	0.0524954		278.779	0.048242
	117.503	0.0004488		295.33	0.06371		293.771	0.0529744		278.771	0.048136
	117.533	0.0004597		295.327	0.06371		293.77	0.0525487		278.78	0.048391
	117.565	0.000467		295.327	0.06372		293.77	0.0525858		278.781	0.048096
	117.595	0.0004866		295.329	0.06373		293.77	0.0527151		278.779	0.048151
	117.624	0.0004977		295.33	0.06375		293.767	0.0528786		278.773	0.048123
	117.654	0.0005053		295.326	0.06377		293.765	0.0527798		278.781	0.048273
	117.686	0.0004928		295.326	0.06378		293.76	0.0530116		278.779	0.048327
	117.716	0.0004929		295.328	0.06377		293.759	0.052934		278.779	0.04828
	117.745	0.0004946		295.328	0.06376		293.757	0.0527977		278.781	0.048405
	117.776	0.0005009		295.325	0.06374		293.756	0.0531019		278.774	0.048688
	117.807	0.0005182		295.325	0.06371		293.755	0.0528625		278.78	0.048268
	117.838	0.0005531		295.328	0.06371		293.753	0.0529875		278.779	0.047286
	117.867	0.0005874		295.328	0.06371		293.752	0.0527954		278.777	0.047443
	117.897	0.0006114		295.324	0.0637		293.752	0.0528189		278.776	0.048083
	117.928	0.0006101		295.323	0.06369		293.75	0.0528226		278.779	0.048234
	117.959	0.0006223		295.325	0.0637		293.749	0.0530002		278.781	0.048553
	117.987	0.0006297		295.325	0.06371		293.746	0.0531313		278.775	0.048478
	118.017	0.0006387		295.322	0.06373		293.745	0.053047		278.779	0.047954
	118.049	0.0006339		295.322	0.06374		293.745	0.0530776		278.778	0.04858
	118.079	0.0006364		295.325	0.06374		293.745	0.053165		278.779	0.0484
	118.108	0.0006345		295.324	0.06374		293.744	0.0529196		278.778	0.048695
	118.137	0.0006125		295.32	0.06373		293.739	0.0528581		278.776	0.048743
	118.169	0.0005889		295.319	0.06372		293.738	0.0529114		278.775	0.04813
	118.198	0.0005794		295.322	0.06371		293.737	0.0527216		278.778	0.048025
	118.227	0.0005726		295.322	0.0637		293.737	0.0526312		278.778	0.048335
	118.257	0.0005642		295.319	0.06371		293.735	0.0526832		278.778	0.048424
	118.288	0.0005612		295.319	0.0637		293.733	0.0525853		278.774	0.048567
	118.317	0.0005583		295.322	0.0637		293.733	0.0529778		278.776	0.047858
	118.346	0.0005511		295.321	0.06369		293.73	0.0525624		278.776	0.047949
	118.376	0.0005388		295.318	0.06368		293.726	0.0532939		278.775	0.048111
	118.407	0.0005386		295.318	0.06367		293.726	0.0528689		278.776	0.048205
	118.436	0.0005568		295.321	0.06368		293.723	0.0532313		278.774	0.048494
	118.465	0.000569		295.321	0.06369		293.723	0.0530391		278.777	0.047562
	118.494	0.0005712		295.318	0.06371		293.723	0.0528173		278.775	0.0476
	118.525	0.0005754		295.318	0.06372		293.722	0.0531439		278.773	0.04851
	118.555	0.0005963		295.32	0.06373		293.721	0.0531422		278.773	0.048405
	118.583	0.0006084		295.32	0.06374		293.719	0.0532127		278.772	0.04794
	118.613	0.0006145		295.317	0.06374		293.718	0.0527632		278.773	0.047883
	118.643	0.0006191		295.316	0.06373		293.715	0.0527971		278.771	0.047945
	118.673	0.0006226		295.318	0.06373		293.715	0.0528593		278.773	0.048024
	118.701	0.0006217		295.318	0.06375		293.713	0.052945		278.775	0.048137
	118.73	0.0006196		295.314	0.06376		293.713	0.0531063		278.775	0.048164
	118.761	0.0006213		295.314	0.06377		293.712	0.0527322		278.775	0.048051
	118.791	0.0006186		295.317	0.06377		293.708	0.0528193		278.771	0.047949
	118.82	0.0006032		295.317	0.06377		293.706	0.0531094		278.771	0.048213
	118.849	0.0006019		295.313	0.06377		293.706	0.0530026		278.773	0.048129
	118.88	0.0005914		295.313	0.06377		293.703	0.0530898		278.777	0.047974
	118.909	0.0005723		295.316	0.06377		293.702	0.0530658		278.772	0.048303
	118.938	0.0005321		295.315	0.06374		293.702	0.0530973		278.77	0.048416
	118.967	0.0005097		295.312	0.06371		293.7	0.0531019		278.769	0.048185
	118.997	0.000508		295.312	0.06368		293.698	0.0530148		278.769	0.048575
	119.027	0.000484		295.315	0.06365		293.698	0.0529893		278.767	0.047777
	119.055	0.0004446		295.314	0.06363		293.694	0.0529903		278.77	0.048399
	119.084	0.0004138		295.311	0.06361		293.693	0.0529994		278.769	0.047632
	119.115	0.0004145		295.31	0.06361		293.69	0.0530068		278.768	0.048314
	119.144	0.0004236		295.313	0.06361		293.689	0.0530226		278.77	0.048366
	119.172	0.0004212		295.313	0.0636		293.687	0.0530256		278.767	0.048163
	119.201	0.0004335		295.31	0.06359		293.686	0.0529156		278.771	0.048243
	119.232	0.0004527		295.311	0.06361		293.684	0.0528467		278.776	0.04817
	119.261	0.0004564		295.313	0.06363		293.681	0.0528787		278.768	0.048169
	119.289	0.0004508		295.313	0.06366		293.678	0.0528383		278.77	0.048432
	119.319	0.0004602		295.31	0.06367		293.678	0.0530344		278.771	0.048295
	119.349	0.0004759		295.31	0.06369		293.677	0.0528788		278.771	0.048429
	119.378	0.0004954		295.313	0.06371		293.677	0.0529923		278.767	0.048096
	119.406	0.0005268		295.312	0.06374		293.676	0.0528299		278.768	0.048392
	119.435	0.0005575		295.309	0.06376		293.675	0.0530377		278.765	0.04893
	119.465	0.000576		295.309	0.06377		293.674	0.0529304		278.766	0.048654
	119.494	0.0005817		295.311	0.06378		293.668	0.0530553		278.766	0.048603
	119.521	0.0006207		295.31	0.06379		293.667	0.053124		278.769	0.04843
	119.55	0.0006497		295.307	0.06381		293.666	0.0531299		278.769	0.048006
	119.58	0.0006561		295.306	0.06382		293.662	0.0531298		278.765	0.047581
	119.609	0.0006392		295.309	0.06381		293.661	0.0531839		278.763	0.048083
	119.636	0.0006343		295.309	0.0638		293.659	0.0531649		278.767	0.048128
	119.665	0.0006422		295.306	0.06379		293.657	0.0531497		278.772	0.048131
	119.695	0.0006367		295.306	0.0638		293.656	0.052895		278.764	0.048578
	119.724	0.0006455		295.309	0.06381		293.655	0.0530887		278.767	0.048426
	119.752	0.0006556		295.309	0.06382		293.654	0.0528423		278.769	0.047743
	119.781	0.0006611		295.305	0.06383		293.653	0.0530198		278.765	0.047612
	119.811	0.0006461		295.305	0.06384		293.652	0.0527512		278.764	0.048205
	119.839	0.0006203		295.308	0.06384		293.651	0.052927		278.766	0.047968
	119.867	0.0005959		295.307	0.06383		293.649	0.0527023		278.767	0.047763
	119.896	0.0005662		295.304	0.06381		293.647	0.0527397		278.768	0.048275
	119.926	0.0005313		295.303	0.0638		293.646	0.0527125		278.764	0.04788
	119.955	0.0005152		295.307	0.06378		293.643	0.0527482		278.766	0.048095
	119.982	0.0005168		295.306	0.06375		293.639	0.0526978		278.762	0.048287
	120.011	0.0005005		295.303	0.06373		293.638	0.0527589		278.762	0.048365
	120.041	0.0004837		295.302	0.06371		293.635	0.0527106		278.764	0.048094
	120.07	0.0004923		295.305	0.0637		293.635	0.0527796		278.764	0.048394
	120.098	0.0005087		295.304	0.06372		293.634	0.0527096		278.763	0.048208
	120.129	0.0005059		295.301	0.06372		293.633	0.0527508		278.763	0.047998
	120.161	0.0004917		295.3	0.06371		293.633	0.0527867		278.766	0.048365
	120.191	0.0004742		295.303	0.06372		293.625	0.0527177		278.768	0.048465
	120.22	0.0004512		295.303	0.06373		293.624	0.0529079		278.766	0.048182
	120.251	0.0004447		295.3	0.06374		293.624	0.0527994		278.76	0.048075
	120.283	0.0004481		295.299	0.06376		293.622	0.0527199		278.764	0.048197
	120.313	0.0004707		295.302	0.06377		293.622	0.0526973		278.761	0.047755
	120.343	0.0005068		295.302	0.06378		293.621	0.0526954		278.762	0.048291
	120.373	0.0005396		295.298	0.0638		293.619	0.0526979		278.768	0.048035
	120.405	0.0005617		295.297	0.06381		293.615	0.0526984		278.763	0.048258
	120.436	0.0005825		295.3	0.06383		293.612	0.0527139		278.758	0.047914
	120.465	0.0006064		295.3	0.06382		293.61	0.0530034		278.761	0.047656
	120.495	0.0006074		295.297	0.06381		293.607	0.0529076		278.76	0.048212
	120.527	0.0006202		295.296	0.0638		293.607	0.052978		278.761	0.047988
	120.558	0.0006464		295.299	0.0638		293.603	0.0530344		278.765	0.047981
	120.587	0.0006704		295.3	0.06377		293.602	0.0529981		278.763	0.047993
	120.617	0.0006831		295.296	0.06374		293.602	0.0528568		278.766	0.048157
	120.649	0.0006952		295.296	0.06375		293.601	0.0528792		278.762	0.048166
	120.679	0.0007146		295.298	0.06377		293.601	0.0529159		278.763	0.047854
	120.708	0.0007388		295.298	0.06378		293.595	0.052928		278.755	0.048582
	120.738	0.0007616		295.295	0.06378		293.593	0.0531023		278.761	0.048528
	120.769	0.0007708		295.295	0.06377		293.591	0.0530692		278.763	0.048577
	120.799	0.000776		295.299	0.06377		293.59	0.0528999		278.76	0.048149
	120.828	0.0007651		295.298	0.06378		293.586	0.0529811		278.763	0.048234
	120.858	0.0007515		295.296	0.0638		293.583	0.0527547		278.756	0.048287
	120.89	0.0007407		295.295	0.06382		293.583	0.052757		278.754	0.048069
	120.919	0.0007412		295.298	0.06383		293.583	0.0526847		278.758	0.048018
	120.948	0.0007244		295.298	0.06382		293.583	0.0528493		278.757	0.048219
	120.978	0.0006832		295.295	0.06382		293.578	0.0526902		278.757	0.047984
	121.009	0.0006576		295.294	0.06382		293.576	0.0530669		278.758	0.047775
	121.039	0.0006482		295.297	0.06383		293.573	0.0531282		278.756	0.047926
	121.068	0.0006267		295.297	0.06383		293.572	0.0529451		278.757	0.048332
	121.098	0.0005933		295.293	0.06384		293.57	0.0529317		278.758	0.0484
	121.129	0.0005761		295.293	0.06384		293.568	0.0530182		278.759	0.047916
	121.159	0.0005593		295.296	0.06382		293.567	0.0528797		278.757	0.047069
	121.188	0.0005401		295.296	0.06382		293.566	0.052928		278.753	0.048157
	121.218	0.0005227		295.293	0.06382		293.565	0.0528958		278.755	0.048324
	121.249	0.0005076		295.293	0.06383		293.561	0.0528583		278.757	0.047975
	121.279	0.000509		295.296	0.06384		293.558	0.052792		278.752	0.04806
	121.308	0.0005089		295.295	0.06383		293.558	0.0529115		278.759	0.048403
	121.338	0.0004996		295.292	0.06381		293.556	0.0528554		278.757	0.048446
	121.37	0.0004852		295.291	0.06378		293.555	0.0529796		278.751	0.047748
	121.4	0.0004701		295.294	0.06375		293.552	0.0530843		278.756	0.047823
	121.428	0.0004613		295.293	0.06374		293.55	0.053047		278.752	0.048146
	121.458	0.0004591		295.29	0.06372		293.55	0.0530127		278.75	0.048687
	121.489	0.0004736		295.289	0.06373		293.548	0.0531768		278.757	0.048524
	121.519	0.0004716		295.291	0.06374		293.546	0.0528757		278.754	0.047798
	121.547	0.0004802		295.292	0.06376		293.538	0.0528741		278.757	0.048141
	121.577	0.0004981		295.289	0.06377		293.535	0.0527923		278.751	0.04829
	121.608	0.0005192		295.289	0.06377		293.535	0.0528854		278.753	0.047695
	121.637	0.0005207		295.291	0.06377		293.534	0.0527936		278.755	0.047898
	121.666	0.00052		295.292	0.06377		293.533	0.0528495		278.751	0.048357
	121.695	0.0005215		295.289	0.06377		293.532	0.0528012		278.747	0.04869
	121.726	0.0005231		295.288	0.06377		293.527	0.0529178		278.751	0.048025
	121.755	0.0005191		295.291	0.06374		293.527	0.0528961		278.751	0.047943
	121.783	0.000492		295.291	0.06372		293.524	0.0527242		278.754	0.047772
	121.813	0.0004691		295.286	0.0637		293.522	0.052708		278.751	0.047798
	121.843	0.0004593		295.286	0.0637		293.522	0.0526823		278.749	0.047974
	121.873	0.0004535		295.288	0.06369		293.518	0.0526569		278.75	0.04874
	121.9	0.0004454		295.288	0.06366		293.516	0.0526864		278.752	0.048619
	121.93	0.0004524		295.285	0.06366		293.513	0.0527794		278.75	0.047944
	121.96	0.0004704		295.284	0.06366		293.51	0.0528281		278.751	0.048365
	121.99	0.0004844		295.287	0.0637		293.507	0.0528206		278.749	0.048363
	122.017	0.0004825		295.287	0.06371		293.506	0.0528671		278.749	0.048879
	122.047	0.0004699		295.283	0.06372		293.505	0.0528386		278.747	0.048941
	122.077	0.0004613		295.284	0.06374		293.502	0.0528184		278.751	0.048515
	122.107	0.0004688		295.287	0.06377		293.497	0.052792		278.753	0.048378
	122.134	0.0004787		295.287	0.0638		293.495	0.0527064		278.747	0.048271
	122.163	0.0004826		295.284	0.06381		293.495	0.0528709		278.749	0.048329
	122.194	0.0004794		295.283	0.06381		293.49	0.0526996		278.746	0.048476
	122.224	0.0004838		295.285	0.06381		293.49	0.0526846		278.75	0.048133
	122.251	0.0005146		295.285	0.06381		293.488	0.0527643		278.747	0.047981
	122.281	0.0005648		295.282	0.06383		293.487	0.0528945		278.746	0.048446
	122.311	0.0005963		295.281	0.06384		293.486	0.0527978		278.754	0.048572
	122.341	0.0006208		295.283	0.06383		293.481	0.0528463		278.749	0.048401
	122.369	0.0006376		295.283	0.06383		293.48	0.0527679		278.744	0.048255
	122.398	0.0006503		295.28	0.06382		293.478	0.0528278		278.748	0.048215
	122.429	0.0006356		295.279	0.06382		293.475	0.0527683		278.753	0.047901
	122.458	0.0006173		295.282	0.06383		293.475	0.052741		278.747	0.048252
	122.486	0.0006135		295.282	0.06384		293.474	0.0527206		278.747	0.048103
	122.515	0.0006163		295.279	0.06384		293.47	0.0528838		278.745	0.047816
	122.545	0.0006175		295.279	0.06383		293.467	0.0528528		278.744	0.048056
	122.574	0.0006175		295.282	0.06381		293.466	0.0529785		278.744	0.047961
	122.602	0.0006121		295.282	0.06379		293.466	0.0528805		278.746	0.048034
	122.631	0.0006175		295.279	0.0638		293.464	0.0529716		278.745	0.04821
	122.661	0.0006276		295.279	0.06381		293.453	0.0529876		278.739	0.04835
	122.69	0.0006394		295.282	0.0638		293.452	0.0530356		278.746	0.048254
	122.717	0.0006478		295.282	0.06378		293.45	0.0528241		278.745	0.048432
	122.746	0.000638		295.278	0.06377		293.448	0.0530463		278.745	0.0486
	122.776	0.0006104		295.278	0.06376		293.445	0.0527623		278.741	0.047888
	122.805	0.0005915		295.28	0.06374		293.444	0.0526927		278.745	0.047844
	122.833	0.0005883		295.28	0.06374		293.443	0.0527294		278.744	0.048365
	122.862	0.000609		295.277	0.06375		293.443	0.0529655		278.742	0.048531
	122.892	0.0006491		295.276	0.06375		293.441	0.0526656		278.737	0.048311
	122.921	0.0006753		295.278	0.06376		293.437	0.0527773		278.744	0.048101
	122.948	0.0006829		295.278	0.06376		293.431	0.0529432		278.741	0.048259
	122.977	0.0006705		295.275	0.06376		293.431	0.0528207		278.74	0.048125
	123.007	0.0006554		295.274	0.06376		293.426	0.0528423		278.741	0.048406
	123.036	0.0006386		295.277	0.06377		293.424	0.0528523		278.744	0.048229
	123.063	0.0006253		295.278	0.06379		293.423	0.052902		278.738	0.048065
	123.092	0.000608		295.275	0.06378		293.423	0.0528513		278.735	0.048361
	123.122	0.0005961		295.274	0.06378		293.423	0.0529957		278.743	0.048209
	123.151	0.0005875		295.276	0.06377		293.418	0.0529037		278.74	0.047691
	123.178	0.0005766		295.277	0.06376		293.418	0.0528286		278.739	0.047864
	123.207	0.000558		295.273	0.06376		293.415	0.05286		278.736	0.048166
	123.236	0.0005434		295.272	0.06377		293.412	0.0528515		278.736	0.048192
	123.265	0.0005425		295.275	0.06379		293.411	0.0528431		278.737	0.04819
	123.291	0.0005503		295.275	0.06381		293.409	0.0529472		278.74	0.048394
	123.32	0.0005332		295.272	0.06383		293.399	0.0530966		278.74	0.048327
	123.349	0.000513		295.272	0.06383		293.399	0.0531247		278.736	0.048341
	123.378	0.0004899		295.275	0.06382		293.398	0.0529554		278.736	0.047831
	123.405	0.0004955		295.275	0.06381		293.398	0.0530625		278.736	0.048314
	123.434	0.0005056		295.271	0.06381		293.397	0.053083		278.737	0.048398
	123.464	0.0005332		295.27	0.06379		293.388	0.0528876		278.734	0.048319
	123.492	0.0005561		295.272	0.06378		293.388	0.0530095		278.737	0.048373
	123.52	0.0005731		295.273	0.06376		293.387	0.053063		278.737	0.048118
	123.548	0.000567		295.27	0.06373		293.385	0.0529547		278.734	0.047871
	123.578	0.0005727		295.27	0.06372		293.38	0.0530058		278.738	0.04826
	123.606	0.00057		295.272	0.06372		293.379	0.0529337		278.733	0.04839
	123.633	0.000571		295.271	0.06372		293.377	0.0529709		278.736	0.048268
	123.661	0.0005696		295.268	0.0637		293.37	0.0530052		278.735	0.048042
	123.691	0.0005882		295.268	0.06369		293.369	0.0528387		278.732	0.048393
	123.719	0.000597		295.272	0.06366		293.368	0.052835		278.736	0.048282
	123.745	0.0005997		295.272	0.06365		293.366	0.0528102		278.734	0.048337
	123.774	0.0006035		295.268	0.06364		293.366	0.0528259		278.734	0.048333
	123.804	0.0006157		295.267	0.06366		293.365	0.0527843		278.734	0.047729
	123.832	0.0006181		295.271	0.06368		293.358	0.0528129		278.734	0.0482
	123.858	0.0006082		295.271	0.06372		293.356	0.0528872		278.733	0.048064
	123.886	0.0005941		295.268	0.06375		293.353	0.0527041		278.739	0.04781
	123.916	0.0006111		295.268	0.06375		293.353	0.052841		278.728	0.048145
	123.944	0.0006243		295.27	0.06375		293.349	0.0526552		278.732	0.048249
	123.97	0.0006316		295.27	0.06376		293.347	0.0527492		278.731	0.048375
	123.998	0.0006396		295.266	0.06377		293.345	0.0526968		278.73	0.048534
	124.027	0.0006597		295.266	0.06376		293.342	0.0527369		278.731	0.048338
	124.055	0.0006838		295.27	0.06375		293.337	0.0527059		278.733	0.04854
	124.082	0.0006883		295.269	0.06376		293.337	0.0528145		278.732	0.048085
	124.109	0.0006959		295.266	0.06376		293.333	0.0528669		278.728	0.048212
	124.139	0.0006845		295.266	0.06376		293.332	0.0527816		278.736	0.048608
	124.167	0.0006618		295.269	0.06376		293.326	0.0527658		278.729	0.048649
	124.194	0.0006344		295.269	0.06377		293.321	0.0527317		278.732	0.048401
	124.222	0.0006278		295.266	0.06376		293.32	0.0526999		278.731	0.048262
	124.251	0.0006201		295.265	0.06376		293.32	0.0527338		278.727	0.048559
	124.279	0.0005969		295.268	0.06377		293.316	0.0526795		278.727	0.047952
	124.305	0.0005864		295.268	0.06377		293.315	0.0527233		278.726	0.048002
	124.333	0.0006009		295.265	0.06376		293.314	0.0526049		278.727	0.048018
	124.361	0.0006214		295.264	0.06375		293.308	0.0526663		278.724	0.047812
	124.389	0.0006203		295.267	0.06375		293.307	0.0527121		278.728	0.048126
	124.415	0.0006079		295.267	0.06374		293.306	0.0526285		278.723	0.048332
	124.443	0.0006093		295.263	0.06374		293.304	0.0526046		278.725	0.048477
	124.472	0.0006077		295.263	0.06374		293.297	0.0526032		278.726	0.048584
	124.499	0.0005942		295.265	0.06375		293.294	0.0527375		278.727	0.048267
	124.525	0.0005852		295.265	0.06374		293.293	0.0526744		278.721	0.04871
	124.553	0.0005935		295.261	0.06372		293.291	0.052765		278.726	0.048511
	124.582	0.0005926		295.26	0.06372		293.284	0.0527139		278.721	0.048295
	124.61	0.0005998		295.262	0.06374		293.284	0.0527544		278.726	0.048298
	124.636	0.0006215		295.262	0.06376		293.278	0.0527739		278.725	0.048321
	124.664	0.0006546		295.26	0.06378		293.277	0.0527997		278.724	0.048403
	124.693	0.0006592		295.259	0.06379		293.273	0.052785		278.719	0.04826
	124.721	0.000666		295.262	0.06378		293.269	0.0527836		278.722	0.048268
	124.747	0.0006845		295.262	0.06375		293.265	0.0527941		278.726	0.048726
	124.774	0.0006973		295.259	0.06371		293.263	0.0529137		278.722	0.047963
	124.803	0.0006768		295.259	0.0637		293.259	0.05296		278.72	0.04812
	124.831	0.0006426		295.262	0.06369		293.254	0.0529545		278.726	0.048097
	124.857	0.0006229		295.262	0.06368		293.254	0.0529498		278.718	0.047524
	124.884	0.0006206		295.258	0.06369		293.244	0.0529509		278.721	0.047781
	124.912	0.000611		295.258	0.0637		293.244	0.053005		278.72	0.047866
	124.94	0.0006047		295.261	0.06371		293.242	0.0528718		278.721	0.047875
	124.966	0.0006103		295.26	0.06372		293.241	0.052823		278.719	0.048322
	124.993	0.0006188		295.257	0.06374		293.233	0.052909		278.722	0.049111
	125.022	0.0006302		295.257	0.06376		293.232	0.0529031		278.721	0.049089
	125.05	0.0006398		295.26	0.06378		293.23	0.052966		278.717	0.048171
	125.076	0.0006429		295.26	0.0638		293.222	0.0529192		278.717	0.048257
	125.104	0.0006209		295.256	0.06378		293.219	0.0528987		278.718	0.04787
	125.133	0.00059		295.256	0.06376		293.216	0.0529272		278.718	0.048436
	125.16	0.0005751		295.259	0.06373		293.213	0.0528317		278.713	0.048447
	125.186	0.0005859		295.259	0.06373		293.211	0.0527718		278.722	0.048613
	125.213	0.000588		295.255	0.06373		293.201	0.0526519		278.716	0.048225
	125.242	0.0005904		295.255	0.06374		293.199	0.0527151		278.712	0.048042
	125.269	0.0005996		295.258	0.06374		293.197	0.0528185		278.714	0.04808
	125.295	0.0006192		295.258	0.06373		293.194	0.0527717		278.716	0.048224
	125.322	0.0006266		295.255	0.06371		293.191	0.0527925		278.713	0.048237
	125.35	0.0006288		295.254	0.06371		293.182	0.0528483		278.709	0.048102
	125.377	0.0006457		295.256	0.06372		293.18	0.0528527		278.712	0.048425
	125.403	0.0006576		295.255	0.06373		293.179	0.0528642		278.713	0.047831
	125.43	0.0006425		295.252	0.06373		293.174	0.0528419		278.712	0.047971
	125.459	0.0006142		295.252	0.06373		293.165	0.0529009		278.713	0.048256
	125.486	0.0005972		295.255	0.06372		293.162	0.0528666		278.716	0.048282
	125.512	0.0006016		295.256	0.06371		293.162	0.0527962		278.715	0.048103
	125.539	0.0006045		295.252	0.0637		293.155	0.0527908		278.711	0.04842
	125.567	0.0006293		295.252	0.0637		293.15	0.0526792		278.717	0.048708
	125.594	0.0006624		295.255	0.06371		293.148	0.0526075		278.71	0.048712
	125.619	0.0006878		295.254	0.06373		293.145	0.0525872		278.71	0.048239
	125.646	0.0006858		295.251	0.06373		293.138	0.0525754		278.71	0.048506
	125.674	0.0006941		295.25	0.06372		293.131	0.0525642		278.714	0.048108
	125.701	0.0007107		295.253	0.06371		293.127	0.0525871		278.71	0.047564
	125.727	0.0007211		295.252	0.06371		293.119	0.0526482		278.709	0.048249
	125.754	0.0007213		295.249	0.06372		293.118	0.0527124		278.71	0.048201
	125.783	0.0007276		295.249	0.06375		293.114	0.0526147		278.709	0.048294
	125.809	0.0007276		295.252	0.06374		293.109	0.0528167		278.709	0.048022
	125.835	0.0007215		295.252	0.06372		293.106	0.0528295		278.712	0.047812
	125.862	0.000721		295.249	0.06371		293.1	0.0529401		278.705	0.047487
	125.89	0.0007391		295.248	0.0637		293.097	0.052963		278.709	0.047513
	125.916	0.000754		295.252	0.06369		293.093	0.0530078		278.705	0.048368
	125.941	0.000751		295.252	0.06368		293.088	0.0529145		278.707	0.048567
	125.968	0.0007353		295.248	0.06367		293.08	0.0527583		278.706	0.04831
	125.996	0.0007355		295.248	0.06366		293.078	0.0526395		278.705	0.048253
	126.023	0.0007411		295.25	0.06366		293.076	0.0525054		278.701	0.048072
	126.048	0.0007442		295.25	0.06367		293.071	0.0525011		278.705	0.048399
	126.075	0.0007385		295.247	0.06368		293.064	0.0524899		278.709	0.048017
	126.103	0.0007396		295.247	0.0637		293.063	0.052578		278.704	0.04877
	126.13	0.0007325		295.25	0.06371		293.063	0.0525846		278.707	0.048655
	126.156	0.0007187		295.25	0.06373		293.05	0.0525795		278.705	0.047841
	126.182	0.0007188		295.246	0.06372		293.043	0.0526635		278.7	0.048563
	126.21	0.0007137		295.246	0.06372		293.037	0.0526093		278.7	0.04762
	126.236	0.0006959		295.249	0.06374		293.035	0.0526373		278.705	0.047588
	126.261	0.0006645		295.25	0.06375		293.035	0.0525922		278.701	0.048207
	126.288	0.000648		295.247	0.06375		293.032	0.0526693		278.704	0.048434
	126.315	0.0006341		295.247	0.06375		293.022	0.0527999		278.701	0.048157
	126.342	0.0006066		295.249	0.06374		293.021	0.052876		278.702	0.048323
	126.367	0.0005874		295.249	0.06374		293.016	0.0527781		278.697	0.048134
	126.393	0.0006003		295.245	0.06374		293.011	0.0528038		278.702	0.048489
	126.421	0.0006343		295.245	0.06374		293.007	0.052729		278.7	0.048154
	126.448	0.0006407		295.248	0.06373		293.002	0.0527555		278.697	0.048195
	126.473	0.0006187		295.247	0.06372		293.001	0.0526133		278.7	0.048479
	126.499	0.0005984		295.245	0.06371		292.995	0.052577		278.7	0.048024
	126.527	0.0005835		295.244	0.0637		292.99	0.0526229		278.696	0.04846
	126.553	0.0005697		295.247	0.06371		292.983	0.0526804		278.698	0.048513
	126.578	0.0005327		295.246	0.06373		292.982	0.0527416		278.699	0.048509
	126.604	0.0005211		295.243	0.06376		292.976	0.0527387		278.697	0.048446
	126.632	0.0004938		295.243	0.06377		292.97	0.0527932		278.694	0.047877
	126.658	0.0004869		295.246	0.06378		292.966	0.0525706		278.695	0.047858
	126.683	0.0004924		295.246	0.06378		292.965	0.0527253		278.697	0.048441
	126.709	0.0005282		295.243	0.06375		292.962	0.0526793		278.695	0.048812
	126.737	0.0005545		295.242	0.06372		292.957	0.0524677		278.695	0.04817
	126.763	0.0005746		295.245	0.0637		292.955	0.0524744		278.692	0.047979
	126.788	0.000585		295.244	0.06369		292.952	0.0524138		278.697	0.048552
	126.814	0.0005942		295.241	0.06368		292.948	0.052383		278.693	0.048839
	126.841	0.0005838		295.241	0.06368		292.938	0.0524938		278.695	0.047817
	126.868	0.0005587		295.243	0.06367		292.935	0.0525685		278.692	0.048383
	126.893	0.000545		295.243	0.06367		292.933	0.0525669		278.695	0.048301
	126.919	0.0005528		295.24	0.06367		292.925	0.0525701		278.696	0.048708
	126.946	0.0005726		295.24	0.0637		292.924	0.05264		278.692	0.048822
	126.973	0.0005844		295.243	0.0637		292.92	0.0526852		278.693	0.048431
	126.997	0.0005984		295.242	0.0637		292.914	0.0528464		278.691	0.048499
	127.024	0.0006109		295.239	0.06369		292.914	0.053015		278.69	0.048352
	127.051	0.0006139		295.239	0.06368		292.904	0.0530456		278.692	0.048479
	127.077	0.0006201		295.241	0.06369		292.901	0.0530093		278.694	0.048218
	127.102	0.0006252		295.241	0.06367		292.897	0.0529449		278.687	0.048114
	127.128	0.0006361		295.238	0.06367		292.892	0.0527198		278.69	0.048033
	127.154	0.0006285		295.238	0.06367		292.891	0.0524818		278.692	0.048107
	127.18	0.0006245		295.241	0.06369		292.887	0.0523319		278.686	0.048054
	127.205	0.000615		295.24	0.0637		292.881	0.0523712		278.69	0.048447
	127.23	0.000617		295.237	0.0637		292.873	0.0523969		278.689	0.04853
	127.257	0.0006177		295.237	0.0637		292.866	0.0525396		278.684	0.048022
	127.283	0.0006166		295.239	0.06369		292.863	0.0527013		278.683	0.047966
	127.308	0.0006166		295.239	0.0637		292.863	0.0527883		278.683	0.0481
	127.334	0.0006195		295.236	0.06371		292.853	0.0528029		278.688	0.04812
	127.361	0.0006038		295.236	0.0637		292.849	0.0528081		278.686	0.047978
	127.387	0.0005816		295.238	0.0637		292.847	0.0527854		278.68	0.048385
	127.411	0.0005675		295.238	0.06369		292.845	0.0527998		278.683	0.048139
	127.436	0.0005651		295.234	0.06368		292.838	0.0528358		278.684	0.048409
	127.463	0.0005675		295.233	0.06367		292.832	0.0529135		278.684	0.048647
	127.489	0.0005641		295.236	0.06367		292.827	0.0528353		278.683	0.048045
	127.513	0.0005653		295.236	0.06366		292.823	0.0529028		278.682	0.048198
	127.539	0.0005505		295.233	0.06366		292.821	0.0529097		278.683	0.048116
	127.566	0.0005214		295.233	0.06365		292.812	0.0529109		278.683	0.048161
	127.592	0.0004991		295.236	0.06365		292.811	0.0528401		278.681	0.047968
	127.616	0.000494		295.236	0.06367		292.798	0.0528959		278.681	0.047946
	127.642	0.0005166		295.232	0.06369		292.796	0.0528764		278.677	0.048261
	127.669	0.0005302		295.231	0.0637		292.794	0.0529223		278.677	0.048426
	127.695	0.0005373		295.235	0.0637		292.792	0.0528464		278.679	0.048217
	127.719	0.0005467		295.234	0.06371		292.788	0.0526351		278.682	0.048289
	127.745	0.0005637		295.231	0.06372		292.785	0.0527829		278.678	0.048146
	127.772	0.0005717		295.231	0.06374		292.782	0.0526418		278.68	0.048047
	127.797	0.0005854		295.234	0.06376		292.772	0.0526305		278.675	0.048195
	127.821	0.0006047		295.233	0.06376		292.77	0.0526339		278.677	0.047659
	127.847	0.0006133		295.23	0.06376		292.762	0.0526737		278.677	0.047703
	127.873	0.0006141		295.23	0.06374		292.757	0.0526748		278.678	0.047972
	127.899	0.0006138		295.233	0.06374		292.749	0.052604		278.676	0.048
	127.923	0.0006187		295.233	0.06372		292.743	0.0524819		278.672	0.047349
	127.948	0.0006256		295.23	0.06369		292.737	0.0524827		278.67	0.048105
	127.975	0.0006426		295.23	0.06367		292.737	0.0525122		278.674	0.048237
	128	0.0006695		295.233	0.06366		292.737	0.0524814		278.672	0.048146
	128.024	0.0006904		295.233	0.06368		292.728	0.0525746		278.675	0.04851
	128.05	0.0006968		295.23	0.06367		292.721	0.0528378		278.672	0.048432
	128.076	0.0006896		295.229	0.06366		292.72	0.0526605		278.677	0.048125
	128.101	0.0006909		295.231	0.06366		292.713	0.0529492		278.675	0.047958
	128.125	0.0006931		295.231	0.06367		292.71	0.0529435		278.672	0.048031
	128.15	0.0006969		295.228	0.06367		292.702	0.0528684		278.668	0.04829
	128.177	0.0006901		295.228	0.06366		292.699	0.0527334		278.673	0.048103
	128.202	0.0006994		295.231	0.06366		292.689	0.0527651		278.67	0.047751
	128.225	0.0007137		295.23	0.06365		292.683	0.0527088		278.669	0.047868
	128.25	0.0007251		295.227	0.06364		292.675	0.052657		278.67	0.048088
	128.277	0.0007378		295.226	0.06363		292.674	0.0525696		278.67	0.048057
	128.302	0.0007581		295.228	0.06362		292.668	0.0526923		278.67	0.048295
	128.326	0.0007717		295.228	0.06361		292.666	0.0525012		278.67	0.048039
	128.35	0.0007787		295.224	0.06362		292.663	0.0526353		278.664	0.048308
	128.376	0.0007764		295.224	0.06364		292.657	0.0527441		278.673	0.048889
	128.401	0.0007723		295.228	0.06365		292.65	0.0528156		278.666	0.048448
	128.425	0.0007473		295.227	0.06363		292.645	0.0528948		278.666	0.048354
	128.45	0.0007191		295.224	0.06363		292.639	0.0530191		278.663	0.048304
	128.476	0.0007038		295.224	0.06363		292.635	0.0530706		278.663	0.048273
	128.501	0.0006881		295.227	0.06366		292.626	0.052864		278.666	0.047925
	128.525	0.000669		295.226	0.06367		292.624	0.0530125		278.662	0.048174
	128.55	0.0006437		295.223	0.06367		292.619	0.0526865		278.664	0.048059
	128.576	0.0006326		295.222	0.06369		292.618	0.052599		278.663	0.048339
	128.601	0.0006282		295.225	0.0637		292.608	0.0524484		278.662	0.047878
	128.625	0.000612		295.226	0.06371		292.608	0.0523631		278.662	0.048076
	128.65	0.0006029		295.222	0.0637		292.603	0.052411		278.663	0.048238
	128.676	0.0005962		295.223	0.06369		292.591	0.0524732		278.663	0.047852
	128.701	0.0005819		295.225	0.06366		292.588	0.0524629		278.664	0.048299
	128.725	0.0005645		295.225	0.06364		292.58	0.0525847		278.659	0.048203
	128.749	0.0005558		295.222	0.06362		292.579	0.052717		278.658	0.048259
	128.776	0.0005497		295.222	0.06359		292.573	0.0528072		278.661	0.04804
	128.8	0.0005506		295.224	0.06357		292.57	0.0528576		278.655	0.047528
	128.824	0.0005665		295.224	0.06356		292.564	0.0529257		278.657	0.047668
	128.848	0.0005947		295.22	0.06357		292.563	0.0528908		278.658	0.048122
	128.874	0.000629		295.22	0.0636		292.555	0.0527728		278.656	0.04789
	128.899	0.0006477		295.223	0.06361		292.55	0.0526304		278.658	0.048127
	128.923	0.0006701		295.223	0.06363		292.54	0.0524816		278.66	0.04854
	128.948	0.0006853		295.22	0.06365		292.534	0.0523576		278.654	0.0486
	128.974	0.0007013		295.22	0.06366		292.531	0.0523504		278.654	0.048709
	128.999	0.0007073		295.222	0.06367		292.528	0.052366		278.653	0.048793
	129.023	0.0007083		295.222	0.06366		292.521	0.0524312		278.654	0.048427
	129.048	0.0007092		295.218	0.06366		292.516	0.0525808		278.655	0.047973
	129.074	0.0007089		295.218	0.06367		292.515	0.0525264		278.651	0.047983
	129.099	0.0007142		295.22	0.06371		292.502	0.0525792		278.654	0.048081
	129.122	0.0007383		295.22	0.06373		292.502	0.0524834		278.652	0.047791
	129.146	0.000774		295.217	0.06375		292.499	0.0524191		278.651	0.047759
	129.172	0.0008048		295.217	0.06378		292.488	0.0524813		278.648	0.048014
	129.197	0.0008056		295.22	0.06381		292.487	0.052521		278.651	0.048602
	129.221	0.0007953		295.22	0.06382		292.476	0.0526306		278.644	0.048148
	129.245	0.0007681		295.217	0.06383		292.471	0.052574		278.651	0.048444
	129.272	0.0007446		295.216	0.06384		292.468	0.0526873		278.646	0.048573
	129.296	0.0007028		295.219	0.06383		292.467	0.0526648		278.649	0.048661
	129.32	0.0006898		295.219	0.0638		292.458	0.0526605		278.65	0.048022
	129.344	0.0006993		295.216	0.06378		292.457	0.052675		278.647	0.048189
	129.37	0.0006957		295.215	0.06376		292.448	0.0525835		278.649	0.047804
	129.395	0.0006854		295.219	0.06374		292.443	0.0526929		278.648	0.048136
	129.418	0.0006774		295.22	0.06374		292.442	0.0525744		278.646	0.047471
	129.442	0.0006802		295.216	0.06371		292.435	0.0527588		278.642	0.048548
	129.468	0.0006653		295.216	0.06368		292.433	0.052718		278.644	0.04854
	129.492	0.0006429		295.219	0.06365		292.42	0.0527643		278.648	0.048081
	129.515	0.0006332		295.219	0.06364		292.419	0.0528187		278.645	0.048227
	129.539	0.000611		295.215	0.06364		292.417	0.0527747		278.645	0.047925
	129.565	0.0005772		295.215	0.06363		292.41	0.0527384		278.64	0.047941
	129.59	0.0005649		295.217	0.06364		292.4	0.052667		278.643	0.048194
	129.612	0.0005818		295.216	0.06366		292.399	0.0527367		278.638	0.048167
	129.637	0.0005959		295.213	0.06367		292.398	0.0527326		278.639	0.048324
	129.662	0.0006032		295.212	0.06369		292.387	0.052765		278.637	0.048264
	129.687	0.000627		295.215	0.06369		292.378	0.0526529		278.644	0.048014
	129.709	0.0006589		295.214	0.06367		292.376	0.0527424		278.634	0.048199
	129.733	0.0006652		295.211	0.06366		292.369	0.0525767		278.64	0.048091
	129.759	0.0006518		295.21	0.06366		292.367	0.0525078		278.64	0.048145
	129.783	0.0006445		295.214	0.06365		292.36	0.0525089		278.641	0.048201
	129.806	0.0006296		295.213	0.06365		292.354	0.0526228		278.636	0.048045
	129.829	0.0006229		295.21	0.06365		292.35	0.0525731		278.635	0.048372
	129.855	0.0006326		295.21	0.06365		292.346	0.052696		278.635	0.048424
	129.879	0.0006644		295.214	0.06365		292.339	0.052826		278.636	0.048131
	129.902	0.0006897		295.214	0.06367		292.335	0.0528267		278.634	0.048406
	129.926	0.0006868		295.211	0.06369		292.33	0.0527891		278.636	0.048345
	129.951	0.0006786		295.211	0.06372		292.322	0.0526757		278.631	0.048387
	129.975	0.0006648		295.213	0.06374		292.32	0.0525691		278.634	0.048152
	129.998	0.0006454		295.213	0.06374		292.312	0.0525397		278.629	0.048505
	130.022	0.0006309		295.209	0.06374		292.308	0.0524854		278.626	0.048347
	130.047	0.0006332		295.21	0.06374		292.303	0.0524804		278.631	0.048343
	130.071	0.0006513		295.212	0.06374		292.299	0.0524471		278.633	0.048137
	130.095	0.0006537		295.213	0.06374		292.295	0.0525715		278.63	0.048392
	130.12	0.0006484		295.209	0.06373		292.286	0.0526524		278.631	0.048875
	130.147	0.0006531		295.209	0.06373		292.279	0.0526232		278.627	0.048391
	130.173	0.000677		295.212	0.06373		292.278	0.0526436		278.628	0.047932
	130.197	0.0006993		295.212	0.06372		292.27	0.0526283		278.632	0.048178
	130.223	0.000713		295.208	0.06371		292.269	0.0526606		278.625	0.048119
	130.25	0.0007099		295.208	0.06372		292.26	0.0526139		278.627	0.047668
	130.275	0.0007014		295.211	0.06373		292.256	0.052567		278.622	0.047414
	130.299	0.0006874		295.21	0.06373		292.253	0.0525493		278.627	0.047979
	130.324	0.0006791		295.207	0.06372		292.242	0.0525012		278.624	0.048276
	130.351	0.0006883		295.207	0.06372		292.24	0.0525365		278.625	0.048241
	130.376	0.000718		295.209	0.06371		292.232	0.0525853		278.624	0.048209
	130.4	0.0007435		295.21	0.0637		292.229	0.0525038		278.624	0.04829
	130.425	0.0007601		295.207	0.0637		292.225	0.0524444		278.624	0.048046
	130.452	0.0007726		295.206	0.06372		292.217	0.0524629		278.621	0.048135
	130.478	0.0007701		295.209	0.06373		292.215	0.0524247		278.623	0.047918
	130.502	0.000754		295.209	0.06374		292.207	0.0524386		278.619	0.048525
	130.527	0.0007299		295.206	0.06374		292.206	0.0525403		278.625	0.048359
	130.554	0.0007266		295.205	0.06375		292.198	0.0526205		278.618	0.048145
	130.579	0.0007283		295.208	0.06377		292.194	0.0526382		278.626	0.047765
	130.603	0.0007289		295.208	0.06379		292.188	0.0526649		278.619	0.047638
	130.628	0.0007298		295.205	0.06381		292.183	0.0527298		278.621	0.048389
	130.654	0.0007393		295.205	0.06383		292.177	0.0526594		278.619	0.048062
	130.68	0.0007428		295.207	0.06384		292.171	0.0525091		278.613	0.047933
	130.704	0.0007351		295.206	0.06386		292.169	0.0525387		278.614	0.04809
	130.729	0.000725		295.204	0.06388		292.161	0.0525247		278.615	0.048187
	130.755	0.0007269		295.204	0.0639		292.155	0.0525201		278.615	0.048196
	130.78	0.0007309		295.207	0.0639		292.146	0.0525519		278.619	0.048038
	130.804	0.0007096		295.206	0.06388		292.146	0.0525338		278.615	0.048486
	130.829	0.0007066		295.202	0.06387		292.139	0.0525629		278.612	0.048392
	130.856	0.0006982		295.203	0.06386		292.131	0.0525855		278.609	0.048492
	130.881	0.0006858		295.206	0.06385		292.128	0.0525667		278.615	0.0482
	130.904	0.0006547		295.205	0.06385		292.12	0.0525724		278.609	0.04768
	130.929	0.0006389		295.202	0.06384		292.118	0.0526032		278.612	0.04771
	130.955	0.0006358		295.201	0.06382		292.112	0.0526599		278.607	0.047479
	130.981	0.0006278		295.204	0.06381		292.107	0.0526428		278.609	0.047582
	131.004	0.0006075		295.204	0.06381		292.102	0.0526091		278.611	0.048487
	131.029	0.0006051		295.2	0.06379		292.099	0.0525716		278.607	0.048071
	131.055	0.0006038		295.2	0.06378		292.094	0.0525392		278.606	0.04802
	131.08	0.0006002		295.203	0.06377		292.081	0.0524891		278.609	0.048003
	131.103	0.0006133		295.203	0.06374		292.08	0.0525408		278.608	0.047733
	131.128	0.0006363		295.2	0.06372		292.08	0.052429		278.605	0.048567
	131.154	0.0006592		295.2	0.0637		292.075	0.0524528		278.61	0.048558
	131.179	0.0006609		295.203	0.06369		292.061	0.0524444		278.602	0.048385
	131.202	0.0006722		295.202	0.0637		292.058	0.0524943		278.605	0.048393
	131.228	0.0006842		295.199	0.0637		292.054	0.0524219		278.602	0.048366
	131.254	0.0006739		295.198	0.06369		292.048	0.0524438		278.601	0.048496
	131.279	0.0006412		295.2	0.06366		292.04	0.0524		278.602	0.048512
	131.302	0.0006222		295.2	0.06363		292.04	0.0523205		278.603	0.048038
	131.327	0.0006184		295.197	0.0636		292.038	0.0522121		278.604	0.04828
	131.353	0.0006259		295.196	0.06359		292.027	0.0521844		278.599	0.047931
	131.377	0.000636		295.2	0.06359		292.026	0.0523022		278.601	0.048051
	131.4	0.0006463		295.2	0.0636		292.022	0.0524539		278.599	0.048185
	131.425	0.0006662		295.197	0.06362		292.02	0.0525552		278.6	0.048453
	131.451	0.0006751		295.196	0.06364		292.003	0.0527038		278.601	0.048057
	131.475	0.0006876		295.199	0.06366		292	0.0527908		278.598	0.048161
	131.499	0.000705		295.199	0.06366		291.999	0.052847		278.593	0.048144
	131.523	0.000706		295.196	0.06366		291.988	0.0527548		278.591	0.048158
	131.549	0.000692		295.196	0.06369		291.987	0.0526148		278.595	0.048384
	131.574	0.0006545		295.199	0.06369		291.98	0.0524215		278.593	0.048106
	131.597	0.0006304		295.199	0.06369		291.975	0.0523004		278.592	0.048216
	131.621	0.0006051		295.195	0.06366		291.963	0.052315		278.595	0.048265
	131.647	0.000605		295.195	0.06366		291.962	0.0524059		278.588	0.048309
	131.671	0.000623		295.198	0.06366		291.958	0.0523665		278.586	0.048371
	131.694	0.0006597		295.198	0.06368		291.95	0.0525638		278.586	0.048368
	131.719	0.0007055		295.194	0.06369		291.95	0.0524969		278.588	0.048298
	131.744	0.0007458		295.194	0.0637		291.939	0.0526137		278.59	0.048434
	131.769	0.0007603		295.196	0.06371		291.931	0.0526343		278.59	0.048051
	131.792	0.0007493		295.196	0.06372		291.93	0.0526811		278.588	0.048117
	131.816	0.0007262		295.193	0.06371		291.927	0.0526477		278.585	0.047907
	131.842	0.0007049		295.193	0.0637		291.913	0.0526725		278.593	0.048191
	131.866	0.0006905		295.196	0.06368		291.913	0.0526134		278.587	0.048025
	131.889	0.0006704		295.196	0.06368		291.905	0.052731		278.58	0.048361
	131.914	0.0006356		295.192	0.06367		291.901	0.0526497		278.587	0.048487
	131.94	0.0006035		295.192	0.06367		291.898	0.0526719		278.585	0.048288
	131.964	0.0005986		295.195	0.06367		291.89	0.052555		278.585	0.048203
	131.987	0.0006208		295.194	0.06366		291.885	0.0524961		278.582	0.04842
	132.011	0.0006484		295.191	0.06366		291.873	0.0524416		278.577	0.04827
	132.037	0.0006602		295.19	0.06367		291.869	0.0524509		278.577	0.048322
	132.061	0.000669		295.194	0.06368		291.864	0.0524016		278.582	0.048491
	132.084	0.0006769		295.194	0.06369		291.858	0.052466		278.578	0.048253
	132.108	0.0006673		295.19	0.06369		291.857	0.0524377		278.581	0.047951
	132.134	0.0006474		295.19	0.0637		291.853	0.0524746		278.577	0.047884
	132.158	0.0006208		295.193	0.0637		291.85	0.0524938		278.583	0.048112
	132.18	0.0006138		295.193	0.06372		291.835	0.0525107		278.579	0.048208
	132.204	0.0006154		295.189	0.06373		291.834	0.0524939		278.577	0.048339
	132.229	0.0006161		295.188	0.06372		291.831	0.0525883		278.574	0.048128
	132.253	0.0006105		295.19	0.06369		291.823	0.0525716		278.573	0.048479
	132.276	0.0006204		295.19	0.06369		291.82	0.0525326		278.569	0.047993
	132.3	0.0006267		295.187	0.0637		291.813	0.052459		278.572	0.047959
	132.325	0.0006352		295.187	0.06372		291.807	0.0524481		278.574	0.048347
	132.349	0.0006417		295.19	0.06372		291.8	0.0523737		278.57	0.048212
	132.372	0.0006516		295.189	0.06372		291.797	0.0523449		278.575	0.04832
	132.395	0.0006537		295.186	0.0637		291.79	0.0522647		278.572	0.048326
	132.421	0.0006472		295.186	0.0637		291.784	0.0522138		278.572	0.047528
	132.444	0.0006338		295.189	0.0637		291.784	0.0522215		278.576	0.047718
	132.467	0.0006206		295.189	0.06371		291.771	0.0523156		278.575	0.048384
	132.491	0.0006229		295.185	0.06372		291.764	0.052396		278.567	0.048199
	132.516	0.0006463		295.185	0.06374		291.759	0.0524196		278.57	0.048073
	132.54	0.0006794		295.188	0.06375		291.755	0.0524591		278.563	0.047879
	132.562	0.0006986		295.188	0.06373		291.753	0.0524683		278.57	0.048186
	132.586	0.0007063		295.184	0.06374		291.747	0.052572		278.571	0.048069
	132.612	0.000711		295.184	0.06375		291.744	0.0526028		278.565	0.048628
	132.635	0.0007225		295.188	0.06376		291.73	0.0525106		278.564	0.048069
	132.658	0.0007339		295.187	0.06376		291.723	0.0525107		278.565	0.048333
	132.681	0.0007343		295.183	0.06374		291.718	0.0526165		278.559	0.048691
	132.706	0.0007286		295.182	0.06372		291.716	0.0524625		278.559	0.048355
	132.73	0.0007341		295.185	0.0637		291.709	0.0525979		278.561	0.048033
	132.752	0.0007407		295.186	0.06369		291.705	0.0525292		278.563	0.048043
	132.776	0.0007421		295.182	0.06369		291.701	0.0525442		278.562	0.048424
	132.802	0.0007435		295.181	0.06369		291.697	0.0524399		278.555	0.048443
	132.825	0.0007501		295.184	0.0637		291.69	0.0524419		278.557	0.048309
	132.848	0.0007642		295.184	0.06371		291.685	0.0523357		278.559	0.048128
	132.872	0.0007764		295.181	0.0637		291.681	0.0522465		278.559	0.04772
	132.897	0.0007746		295.181	0.0637		291.674	0.0522069		278.558	0.048353
	132.92	0.0007622		295.185	0.0637		291.672	0.0521761		278.555	0.048316
	132.942	0.000748		295.184	0.0637		291.656	0.0522685		278.556	0.048174
	132.966	0.0007531		295.182	0.06371		291.65	0.0522821		278.552	0.048311
	132.991	0.0007645		295.181	0.06371		291.649	0.0522531		278.551	0.048071
	133.014	0.000778		295.183	0.0637		291.64	0.0524196		278.551	0.048291
	133.036	0.0007766		295.183	0.0637		291.634	0.0523993		278.549	0.048184
	133.06	0.0007759		295.18	0.06371		291.633	0.0524271		278.552	0.048368
	133.084	0.000779		295.179	0.06371		291.623	0.052445		278.548	0.048953
	133.108	0.0007994		295.182	0.0637		291.621	0.0523797		278.545	0.048526
	133.13	0.0008074		295.182	0.06369		291.617	0.0523643		278.55	0.047969
	133.153	0.0008045		295.179	0.06369		291.608	0.0523596		278.553	0.048177
	133.178	0.0007894		295.179	0.0637		291.601	0.0523341		278.547	0.048071
	133.202	0.0007762		295.182	0.0637		291.6	0.0522861		278.548	0.047907
	133.224	0.0007619		295.181	0.06371		291.591	0.0523367		278.548	0.047619
	133.247	0.0007511		295.179	0.06371		291.587	0.0522861		278.541	0.047891
	133.272	0.0007318		295.179	0.06371		291.584	0.0522502		278.541	0.048271
	133.295	0.0007142		295.182	0.0637		291.572	0.0522234		278.544	0.048081
	133.317	0.0007064		295.181	0.06369		291.565	0.0521547		278.539	0.047944
	133.341	0.0006927		295.177	0.06369		291.562	0.0521281		278.539	0.048439
	133.365	0.000674		295.177	0.06369		291.552	0.0521911		278.543	0.048369
	133.389	0.0006652		295.18	0.06368		291.55	0.052216		278.542	0.048299
	133.41	0.0006578		295.18	0.06369		291.546	0.05222		278.535	0.048049
	133.433	0.0006591		295.176	0.0637		291.54	0.0522912		278.539	0.047981
	133.458	0.000655		295.176	0.06372		291.532	0.0523538		278.536	0.047942
	133.482	0.0006585		295.179	0.06375		291.531	0.0523339		278.537	0.04889
	133.504	0.0006619		295.179	0.06378		291.524	0.0524431		278.535	0.048427
	133.527	0.0006686		295.176	0.0638		291.514	0.0524008		278.535	0.048674
	133.552	0.0006756		295.176	0.06381		291.508	0.0523319		278.534	0.047553
	133.575	0.00068		295.178	0.06381		291.503	0.0523274		278.535	0.047803
	133.596	0.0006874		295.179	0.06383		291.503	0.0523446		278.529	0.048143
	133.619	0.0006973		295.175	0.06382		291.489	0.0523633		278.534	0.047905
	133.643	0.000707		295.174	0.0638		291.488	0.052286		278.529	0.048358
	133.666	0.0007121		295.177	0.0638		291.481	0.0523058		278.532	0.048132
	133.688	0.0007266		295.178	0.0638		291.481	0.0522964		278.529	0.048128
	133.711	0.0007346		295.174	0.06378		291.47	0.0523631		278.529	0.048183
	133.735	0.0007477		295.174	0.06376		291.463	0.0524519		278.529	0.047898
	133.758	0.0007482		295.177	0.06374		291.455	0.0524754		278.524	0.04803
	133.78	0.0007351		295.177	0.06373		291.452	0.0524641		278.526	0.047846
	133.803	0.0007267		295.174	0.06369		291.445	0.0523555		278.527	0.047989
	133.827	0.0007366		295.174	0.06367		291.441	0.0523256		278.52	0.048203
	133.85	0.0007541		295.176	0.06365		291.437	0.0523479		278.519	0.048614
	133.872	0.0007626		295.176	0.06365		291.434	0.0522076		278.522	0.04795
	133.894	0.0007731		295.173	0.06365		291.42	0.0521717		278.517	0.048252
	133.919	0.0007846		295.173	0.06368		291.416	0.052202		278.521	0.04843
	133.942	0.0007863		295.176	0.0637		291.405	0.0522753		278.519	0.048253
	133.963	0.0007918		295.176	0.06372		291.405	0.0524194		278.517	0.048256
	133.985	0.0008067		295.174	0.06374		291.396	0.0525855		278.518	0.047709
	134.01	0.0008181		295.173	0.06376		291.393	0.052673		278.516	0.048122
	134.033	0.0008195		295.176	0.06375		291.385	0.0525754		278.512	0.04816
	134.054	0.0008201		295.176	0.06375		291.383	0.0523644		278.519	0.047795
	134.076	0.0008267		295.173	0.06376		291.381	0.0525064		278.517	0.047839
	134.101	0.0008435		295.172	0.06377		291.366	0.0522022		278.513	0.047823
	134.123	0.0008463		295.175	0.06377		291.36	0.0520748		278.513	0.047989
	134.144	0.0008551		295.175	0.06377		291.349	0.0520855		278.511	0.048591
	134.167	0.000857		295.172	0.06378		291.349	0.0520893		278.511	0.048291
	134.191	0.0008529		295.172	0.06379		291.342	0.0521742		278.51	0.047872
	134.214	0.0008302		295.174	0.0638		291.336	0.0522678		278.51	0.04789
	134.235	0.0008096		295.174	0.06382		291.335	0.0524554		278.507	0.047594
	134.258	0.0007848		295.171	0.06382		291.328	0.0525791		278.51	0.04793
	134.282	0.0007689		295.17	0.06381		291.319	0.0525596		278.508	0.047769
	134.305	0.0007573		295.173	0.06381		291.318	0.0524648		278.506	0.048145
	134.326	0.0007538		295.173	0.0638		291.304	0.052152		278.505	0.048232
	134.349	0.000744		295.17	0.06379		291.301	0.0523132		278.505	0.04793
	134.373	0.0007163		295.169	0.06377		291.294	0.0520972		278.507	0.047991
	134.396	0.0006985		295.172	0.06375		291.294	0.0520492		278.505	0.048359
	134.417	0.0006851		295.172	0.06373		291.283	0.0519859		278.503	0.048067
	134.439	0.0006644		295.169	0.06372		291.28	0.0520543		278.502	0.047895
	134.463	0.0006326		295.169	0.06371		291.276	0.05225		278.503	0.047884
	134.486	0.000606		295.171	0.06371		291.266	0.0524083		278.498	0.048235
	134.506	0.0006034		295.17	0.06371		291.26	0.052485		278.499	0.048113
	134.529	0.0006136		295.167	0.06372		291.247	0.0525377		278.497	0.047982
	134.552	0.0006248		295.167	0.06372		291.244	0.0525052		278.497	0.048237
	134.574	0.0006221		295.17	0.06374		291.241	0.0523858		278.497	0.04815
	134.596	0.0006173		295.169	0.06375		291.236	0.052297		278.492	0.048446
	134.618	0.0006237		295.166	0.06377		291.235	0.0522342		278.497	0.048482
	134.642	0.0006363		295.165	0.06377		291.228	0.0522002		278.495	0.048303
	134.664	0.0006417		295.167	0.06377		291.215	0.0522671		278.496	0.048028
	134.685	0.0006407		295.167	0.06374		291.212	0.0522453		278.49	0.048166
	134.707	0.0006483		295.164	0.06371		291.207	0.0523331		278.491	0.047751
	134.73	0.0006587		295.164	0.06367		291.204	0.0524816		278.492	0.048072
	134.752	0.0006693		295.167	0.06366		291.193	0.0525556		278.494	0.048442
	134.773	0.000681		295.167	0.06366		291.189	0.052581		278.489	0.04784
	134.795	0.0006965		295.164	0.06369		291.181	0.0524949		278.486	0.048005
	134.819	0.0007193		295.163	0.06371		291.174	0.0524645		278.486	0.048085
	134.841	0.0007393		295.166	0.06374		291.166	0.0524483		278.485	0.04805
	134.862	0.0007476		295.165	0.06375		291.162	0.0523997		278.483	0.048232
	134.884	0.0007408		295.162	0.06374		291.158	0.0523		278.485	0.048632
	134.908	0.0007416		295.161	0.06373		291.154	0.0521983		278.488	0.048707
	134.93	0.000757		295.164	0.06371		291.143	0.052257		278.483	0.048202
	134.951	0.0007823		295.165	0.06369		291.137	0.0523862		278.485	0.048341
	134.974	0.0007935		295.161	0.06366		291.127	0.0523894		278.479	0.048461
	134.997	0.000782		295.161	0.06365		291.126	0.0523608		278.48	0.047828
	135.019	0.0007675		295.164	0.06366		291.121	0.052448		278.481	0.047825
	135.04	0.0007641		295.164	0.06365		291.113	0.0525169		278.471	0.048036
	135.062	0.0007686		295.16	0.06364		291.106	0.0525303		278.476	0.047985
	135.086	0.000765		295.16	0.06363		291.104	0.0524303		278.48	0.048045
	135.108	0.0007664		295.162	0.06364		291.098	0.0523476		278.471	0.04816
	135.128	0.0007754		295.162	0.06365		291.095	0.0522178		278.474	0.048082
	135.151	0.0007892		295.159	0.06365		291.083	0.0521956		278.476	0.048183
	135.174	0.0007917		295.16	0.06366		291.074	0.0521819		278.476	0.048656
	135.196	0.0007948		295.163	0.06366		291.072	0.0520321		278.466	0.048365
	135.216	0.0007964		295.162	0.06365		291.066	0.0519882		278.472	0.048322
	135.238	0.0008033		295.16	0.06365		291.063	0.0520053		278.468	0.048177
	135.262	0.000804		295.159	0.06367		291.047	0.0520929		278.471	0.047501
	135.284	0.0007945		295.162	0.06369		291.045	0.0520898		278.47	0.047914
	135.304	0.0007654		295.161	0.0637		291.037	0.0521799		278.468	0.047952
	135.326	0.0007394		295.157	0.06371		291.03	0.0522491		278.462	0.047972
	135.349	0.0007331		295.157	0.0637		291.025	0.052192		278.466	0.048052
	135.37	0.0007339		295.16	0.06368		291.019	0.0521926		278.466	0.048461
	135.391	0.0007229		295.158	0.06365		291.012	0.0521398		278.462	0.048174
	135.412	0.0007077		295.156	0.06362		291.01	0.0520457		278.463	0.048316
	135.435	0.0006974		295.155	0.06361		290.999	0.0520487		278.46	0.048091
	135.456	0.0006968		295.158	0.0636		290.998	0.0520286		278.457	0.048105
	135.476	0.0006998		295.159	0.06357		290.993	0.0521976		278.462	0.04825
	135.498	0.0006988		295.156	0.06354		290.986	0.0521994		278.46	0.048093
	135.521	0.0006921		295.155	0.06353		290.982	0.0523028		278.46	0.048369
	135.543	0.0006786		295.158	0.06353		290.971	0.0523786		278.454	0.048293
	135.563	0.0006736		295.158	0.06353		290.962	0.0523304		278.456	0.048204
	135.585	0.0006835		295.154	0.06353		290.96	0.0524086		278.452	0.04795
	135.608	0.0006886		295.153	0.06353		290.95	0.0522215		278.458	0.048305
	135.63	0.0006921		295.156	0.06353		290.948	0.0522807		278.453	0.048313
	135.65	0.0006863		295.156	0.06354		290.939	0.0522158		278.451	0.047951
	135.671	0.0006978		295.153	0.06355		290.934	0.0522369		278.451	0.048057
	135.694	0.0006997		295.152	0.06355		290.926	0.0523086		278.452	0.048031
	135.716	0.0006962		295.156	0.06355		290.924	0.0522525		278.448	0.048187
	135.736	0.0007037		295.155	0.06354		290.912	0.0522559		278.45	0.048143
	135.758	0.0007232		295.153	0.06353		290.91	0.0523318		278.448	0.047796
	135.782	0.0007323		295.153	0.06354		290.899	0.0522823		278.447	0.048181
	135.804	0.0007275		295.156	0.06356		290.895	0.0522446		278.445	0.048428
	135.824	0.000721		295.156	0.06357		290.889	0.0522967		278.443	0.048114
	135.846	0.0007115		295.153	0.06357		290.887	0.0523201		278.443	0.048534
	135.869	0.0007025		295.153	0.06356		290.874	0.0524173		278.442	0.048526
	135.89	0.0007087		295.156	0.06355		290.874	0.052446		278.441	0.048263
	135.91	0.0007163		295.156	0.06355		290.862	0.0523816		278.437	0.048079
	135.931	0.000712		295.153	0.06358		290.862	0.0523183		278.439	0.048443
	135.954	0.0006954		295.153	0.06361		290.846	0.0522548		278.435	0.048061
	135.975	0.0006808		295.155	0.06364		290.844	0.0521012		278.434	0.048117
	135.995	0.0006671		295.155	0.06366		290.841	0.0519216		278.435	0.048032
	136.016	0.0006759		295.152	0.06367		290.832	0.0518665		278.434	0.048213
	136.039	0.0007033		295.151	0.06366		290.828	0.0518631		278.43	0.047974
	136.06	0.0007204		295.154	0.06364		290.821	0.0518758		278.43	0.048129
	136.08	0.0007169		295.154	0.06362		290.819	0.0519514		278.435	0.04806
	136.102	0.0007086		295.151	0.06362		290.807	0.0520218		278.432	0.048457
	136.124	0.000704		295.152	0.06363		290.802	0.0520767		278.432	0.047733
	136.145	0.0007007		295.154	0.06362		290.792	0.052266		278.431	0.047624
	136.165	0.0006996		295.154	0.06364		290.789	0.0523586		278.428	0.047919
	136.186	0.0007058		295.151	0.06368		290.783	0.052316		278.426	0.048539
	136.208	0.0007115		295.151	0.06373		290.776	0.0522996		278.432	0.048017
	136.229	0.0007278		295.154	0.06378		290.775	0.0522307		278.428	0.048522
	136.249	0.0007284		295.153	0.0638		290.765	0.0521599		278.423	0.048583
	136.27	0.000738		295.15	0.06377		290.757	0.0520845		278.425	0.048149
	136.292	0.0007327		295.15	0.06372		290.752	0.0519901		278.422	0.047803
	136.313	0.0007474		295.153	0.06369		290.74	0.052022		278.418	0.047848
	136.333	0.0007665		295.153	0.06366		290.731	0.0520312		278.421	0.04809
	136.354	0.0007803		295.15	0.06363		290.727	0.0521214		278.419	0.048053
	136.376	0.0007674		295.149	0.06361		290.725	0.0522067		278.421	0.048273
	136.397	0.0007503		295.152	0.0636		290.72	0.0522082		278.423	0.048236
	136.417	0.0007456		295.152	0.06361		290.717	0.0523227		278.421	0.048179
	136.438	0.0007428		295.149	0.06364		290.717	0.0522814		278.409	0.048285
	136.46	0.0007384		295.149	0.06366		290.703	0.0524609		278.411	0.048359
	136.481	0.0007445		295.151	0.06365		290.694	0.0525324		278.411	0.047724
	136.5	0.0007643		295.151	0.06366		290.69	0.0525146		278.414	0.047778
	136.521	0.0007638		295.147	0.06366		290.683	0.0523795		278.409	0.047858
	136.544	0.0007456		295.147	0.06364		290.676	0.0521761		278.407	0.048241
	136.565	0.0007307		295.15	0.06364		290.668	0.0520667		278.408	0.048593
	136.584	0.0007218		295.15	0.06365		290.662	0.0520183		278.406	0.04839
	136.605	0.0007263		295.147	0.06366		290.658	0.0518855		278.41	0.048403
	136.628	0.0007284		295.146	0.06365		290.645	0.0519165		278.409	0.048349
	136.648	0.0007361		295.148	0.06366		290.641	0.0519435		278.406	0.048332
	136.667	0.0007382		295.147	0.06366		290.631	0.0520378		278.405	0.047816
	136.688	0.0007386		295.144	0.06364		290.63	0.0520275		278.401	0.047827
	136.71	0.0007388		295.144	0.06363		290.619	0.0521006		278.4	0.048179
	136.73	0.0007454		295.147	0.06362		290.618	0.0520375		278.399	0.048007
	136.749	0.0007503		295.147	0.06362		290.614	0.0520342		278.395	0.047917
	136.77	0.0007517		295.143	0.06361		290.606	0.0520651		278.395	0.047947
	136.792	0.0007543		295.143	0.06361		290.592	0.0521494		278.396	0.048145
	136.813	0.0007607		295.147	0.06362		290.591	0.0521335		278.399	0.048411
	136.832	0.000763		295.146	0.06364		290.582	0.052223		278.396	0.048415
	136.853	0.0007617		295.142	0.06366		290.579	0.0522808		278.397	0.048656
	136.875	0.0007609		295.142	0.06368		290.577	0.0523096		278.395	0.048347
	136.896	0.0007557		295.145	0.06369		290.568	0.0523639		278.393	0.048568
	136.915	0.0007485		295.144	0.0637		290.561	0.0524095		278.387	0.04789
	136.936	0.0007386		295.141	0.0637		290.552	0.0523396		278.387	0.048117
	136.959	0.0007316		295.141	0.0637		290.549	0.052196		278.391	0.047816
	136.98	0.0007323		295.144	0.0637		290.541	0.0520289		278.392	0.047683
	136.999	0.0007351		295.145	0.06372		290.531	0.0519323		278.386	0.048162
	137.02	0.000733		295.141	0.06373		290.528	0.0518214		278.386	0.048542
	137.042	0.0007367		295.141	0.06374		290.523	0.0518867		278.382	0.048316
	137.062	0.0007369		295.143	0.06375		290.516	0.0519061		278.385	0.048277
	137.081	0.0007326		295.143	0.06377		290.509	0.0520015		278.38	0.048351
	137.101	0.0007421		295.141	0.06379		290.497	0.0520969		278.381	0.048041
	137.123	0.00076		295.14	0.0638		290.489	0.0521158		278.38	0.048152
	137.143	0.0007744		295.143	0.06379		290.487	0.0521068		278.379	0.048402
	137.162	0.0007785		295.143	0.06378		290.485	0.0520264		278.378	0.048051
	137.183	0.0007729		295.14	0.06376		290.477	0.05201		278.375	0.048226
	137.205	0.0007632		295.139	0.06375		290.47	0.0519574		278.377	0.048257
	137.225	0.0007586		295.143	0.06373		290.46	0.0519301		278.376	0.048083
	137.244	0.0007699		295.143	0.06372		290.454	0.0519485		278.371	0.047951
	137.264	0.0007681		295.139	0.06372		290.449	0.051951		278.373	0.048217
	137.286	0.0007696		295.139	0.06373		290.441	0.0520579		278.373	0.047751
	137.306	0.0007735		295.142	0.06372		290.439	0.0520938		278.367	0.047973
	137.325	0.0007766		295.142	0.06372		290.43	0.0520411		278.367	0.048256
	137.346	0.0007767		295.138	0.06372		290.423	0.0520782		278.366	0.04828
	137.368	0.0007817		295.138	0.06371		290.42	0.0521116		278.372	0.047904
	137.388	0.000787		295.141	0.0637		290.414	0.0521628		278.363	0.048406
	137.407	0.0007889		295.141	0.06369		290.4	0.0520566		278.364	0.048366
	137.426	0.0007885		295.137	0.06369		290.391	0.0518898		278.361	0.048297
	137.448	0.0007906		295.137	0.0637		290.389	0.0519669		278.365	0.048195
	137.467	0.0007971		295.139	0.06371		290.382	0.0520053		278.362	0.04799
	137.485	0.0008093		295.139	0.06373		290.382	0.0520959		278.361	0.048031
	137.505	0.0008044		295.135	0.06373		290.374	0.0520845		278.358	0.04745
	137.526	0.0008		295.135	0.06374		290.367	0.0520786		278.357	0.047639
	137.547	0.0008097		295.138	0.06374		290.366	0.0522005		278.357	0.047915
	137.565	0.0008306		295.138	0.06372		290.358	0.0522147		278.356	0.048074
	137.586	0.000833		295.135	0.0637		290.352	0.0521987		278.353	0.048304
[truncated: 83,722 more rows]

## Sheet: Figure 2a
Figure 2a	155 GPa, Temperature = 160 K			155 GPa, Temperature = 205 K			155 GPa, Temperature = 250 K
	Magnetic field (Tesla)	Hall Resistance (ohms)		Magnetic field (Tesla)	Hall Resistance (ohms)		Magnetic field (Tesla)	Hall Resistance (ohms)
	0.1	-3.32015e-05		0.1	-4.275e-06		0.1	-1.37178e-05
	0.2	-1.8146e-05		0.2	-8.30268e-06		0.2	-7.66234e-06
	0.3	-2.13033e-05		0.3	-1.38554e-05		0.3	-1.31534e-05
	0.4	-2.23059e-05		0.4	-1.87599e-05		0.4	-1.69919e-05
	0.5	-1.71176e-05		0.5	-1.83752e-05		0.5	-2.54212e-05
	0.6	-1.43318e-05		0.6	-1.91442e-05		0.6	-2.86306e-05
	0.7	-1.7656e-05		0.7	-2.36954e-05		0.7	-2.98952e-05
	0.8	-1.56507e-05		0.8	-3.1393e-05		0.8	-3.35498e-05
	0.9	-1.13315e-05		0.9	-3.90638e-05		0.9	-3.73892e-05
	1	-1.10579e-05		1	-4.06157e-05		1	-4.07666e-05
	1.1	-2.35613e-05		1.1	-4.88059e-05		1.1	-4.35567e-05
	1.2	-2.60692e-05		1.2	-4.62813e-05		1.2	-4.48964e-05
	1.3	-2.31167e-05		1.3	-4.58713e-05		1.3	-4.79897e-05
	1.4	-1.42189e-05		1.4	-4.59526e-05		1.4	-5.29135e-05
	1.5	1.58593e-07		1.5	-5.19891e-05		1.5	-5.66174e-05
	1.6	-3.85964e-06		1.6	-5.89068e-05		1.6	-6.26555e-05
	1.7	3.6232e-06		1.7	-6.73302e-05		1.7	-6.76046e-05
	1.8	7.09332e-06		1.8	-7.27545e-05		1.8	-7.12309e-05
	1.9	1.00758e-05		1.9	-7.69982e-05		1.9	-7.4879e-05
	2	1.33225e-05		2	-7.96747e-05		2	-7.81656e-05
	2.1	1.56071e-05		2.1	-8.19964e-05		2.1	-8.1569e-05
	2.2	1.52898e-05		2.2	-8.47754e-05		2.2	-8.68036e-05
	2.3	1.4203e-05		2.3	-8.83583e-05		2.3	-9.01015e-05
	2.4	1.69218e-05		2.4	-9.199e-05		2.4	-9.3782e-05
	2.5	1.80885e-05		2.5	-9.64256e-05		2.5	-9.61714e-05
	2.6	1.84125e-05		2.6	-0.000101175		2.6	-9.94121e-05
	2.7	1.71524e-05		2.7	-0.000105968		2.7	-0.000103321
	2.8	1.78055e-05		2.8	-0.000110912		2.8	-0.000106193
	2.9	2.23839e-05		2.9	-0.0001159		2.9	-0.000110083
	3	2.66437e-05		3	-0.000120038		3	-0.000115157
	3.1	2.58724e-05		3.1	-0.000123467		3.1	-0.000118656
	3.2	2.48849e-05		3.2	-0.00012602		3.2	-0.000122263
	3.3	2.41197e-05		3.3	-0.000127744		3.3	-0.000125898
	3.4	2.3561e-05		3.4	-0.000129041		3.4	-0.000129824
	3.5	2.25591e-05		3.5	-0.000131919		3.5	-0.000134919
	3.6	2.21258e-05		3.6	-0.000135554		3.6	-0.000137766
	3.7	2.42641e-05		3.7	-0.000137578		3.7	-0.000140388
	3.8	3.07622e-05		3.8	-0.000139738		3.8	-0.000144824
	3.9	3.49364e-05		3.9	-0.000143365		3.9	-0.000149043
	4	3.36698e-05		4	-0.000148837		4	-0.000152938
	4.1	3.13596e-05		4.1	-0.000153263		4.1	-0.000157627
	4.2	3.09569e-05		4.2	-0.000157902		4.2	-0.000162025
	4.3	3.12177e-05		4.3	-0.000163536		4.3	-0.000165692
	4.4	2.65103e-05		4.4	-0.000170319		4.4	-0.000169115
	4.5	1.77262e-05		4.5	-0.000175144		4.5	-0.000172747
	4.6	1.58452e-05		4.6	-0.000177807		4.6	-0.000176541
	4.7	1.96178e-05		4.7	-0.000180484		4.7	-0.000178736
	4.8	1.96968e-05		4.8	-0.000183178		4.8	-0.000181515
	4.9	1.45032e-05		4.9	-0.0001865		4.9	-0.000184987
	5	1.06293e-05		5	-0.000187297		5	-0.000188377
	5.1	9.34517e-06		5.1	-0.000188981		5.1	-0.000192391
	5.2	9.21974e-06		5.2	-0.00019184		5.2	-0.000196531
	5.3	8.5099e-06		5.3	-0.000196756		5.3	-0.000200907
	5.4	8.82943e-06		5.4	-0.000201439		5.4	-0.000203947
	5.5	1.23239e-05		5.5	-0.000206827		5.5	-0.000207572
	5.6	1.49951e-05		5.6	-0.000210029		5.6	-0.000212263
	5.7	1.40974e-05		5.7	-0.000211969		5.7	-0.000216012
	5.8	1.31144e-05		5.8	-0.00021266		5.8	-0.000219712
	5.9	1.28478e-05		5.9	-0.000213822		5.9	-0.000222093
	6	1.42323e-05		6	-0.000215802		6	-0.000226453
	6.1	1.35954e-05		6.1	-0.000218401		6.1	-0.000230001
	6.2	8.09159e-06		6.2	-0.000222306		6.2	-0.000233805
	6.3	1.5229e-06		6.3	-0.000225651		6.3	-0.00023658
	6.4	7.34078e-08		6.4	-0.000227513		6.4	-0.000241627
	6.5	1.56064e-06		6.5	-0.000230882		6.5	-0.000244742
	6.6	2.40912e-06		6.6	-0.000235443		6.6	-0.000247364
	6.7	2.03602e-06		6.7	-0.000239945		6.7	-0.000250548
	6.8	1.49435e-06		6.8	-0.000243395		6.8	-0.000253888
	6.9	5.30713e-07		6.9	-0.000246426		6.9	-0.000258219
	7	-9.08681e-07		7	-0.000249519		7	-0.000262536
	7.1	-2.33482e-06		7.1	-0.000252402		7.1	-0.000265883
	7.2	-3.42909e-06		7.2	-0.000256273		7.2	-0.000270191
	7.3	-3.19361e-06		7.3	-0.000260171		7.3	-0.000274806
	7.4	-2.20119e-06		7.4	-0.000263108		7.4	-0.000276743
	7.5	-7.90752e-07		7.5	-0.000264637		7.5	-0.000278589
	7.6	-1.82105e-06		7.6	-0.000265165		7.6	-0.000281069
	7.7	-3.87787e-06		7.7	-0.000265596		7.7	-0.000284157
	7.8	-4.75368e-06		7.8	-0.000265994		7.8	-0.000287531
	7.9	-4.85028e-06		7.9	-0.000267707		7.9	-0.000291528
	8	-5.92881e-06		8	-0.000269673		8	-0.000294972
	8.1	-5.35657e-06		8.1	-0.000270689		8.1	-0.000300178
	8.2	-3.96167e-06		8.2	-0.000271607		8.2	-0.000303803
	8.3	-2.70031e-06		8.3	-0.000276115		8.3	-0.000307179
	8.4	-2.80447e-06		8.4	-0.000281446		8.4	-0.000311457
	8.5	-2.80258e-06		8.5	-0.000285721		8.5	-0.000315893
	8.6	-3.05632e-06		8.6	-0.000288606		8.6	-0.0003197
	8.7	-3.88316e-06		8.7	-0.000291848		8.7	-0.000322579
	8.8	-5.01111e-06		8.8	-0.000295088		8.8	-0.000326814
	8.9	-4.80656e-06		8.9	-0.000299152		8.9	-0.00032902
	9	-5.4413e-06		9	-0.000302962		9	-0.000333083
	9.1	-5.61062e-06		9.1	-0.000305887		9.1	-0.000337866
	9.2	-6.77013e-06		9.2	-0.000308206		9.2	-0.000341551
	9.3	-7.71332e-06		9.3	-0.000309901		9.3	-0.000344521
	9.4	-7.52717e-06		9.4	-0.000312746		9.4	-0.000348986
	9.5	-4.71467e-06		9.5	-0.000314625		9.5	-0.000352627
	9.6	-1.47658e-06		9.6	-0.000316197		9.6	-0.000356602
	9.7	3.4445e-06		9.7	-0.000317377		9.7	-0.000358205
	9.8	7.83303e-06		9.8	-0.000318971		9.8	-0.00036124
	9.9	1.01386e-05		9.9	-0.00032129		9.9	-0.000365748
	10	9.39616e-06		10	-0.000323962		10	-0.000369569
	10.1	9.64389e-06		10.1	-0.000326676		10.1	-0.00037212
	10.2	1.21231e-05		10.2	-0.000331176		10.2	-0.000375879
	10.3	1.84488e-05		10.3	-0.00033532		10.3	-0.000379634
	10.4	2.4553e-05		10.4	-0.000339693		10.4	-0.000384253
	10.5	3.12173e-05		10.5	-0.000343483		10.5	-0.000387409
	10.6	3.73604e-05		10.6	-0.000347572		10.6	-0.00039135
	10.7	4.14532e-05		10.7	-0.000351993		10.7	-0.000396226
	10.8	4.29928e-05		10.8	-0.000356849		10.8	-0.000401269
	10.9	4.43521e-05		10.9	-0.000361414		10.9	-0.000406477
	11	4.4871e-05		11	-0.000365751		11	-0.000411131
	11.1	4.36729e-05		11.1	-0.000370836		11.1	-0.000414359
	11.2	4.32544e-05		11.2	-0.000377589		11.2	-0.000419248
	11.3	4.54002e-05		11.3	-0.00038454		11.3	-0.000423709
	11.4	4.6618e-05		11.4	-0.00039125		11.4	-0.000426295
	11.5	4.84959e-05		11.5	-0.000395662		11.5	-0.000429637
	11.6	5.19713e-05		11.6	-0.000396449		11.6	-0.000434673
	11.7	5.33886e-05		11.7	-0.000394801		11.7	-0.00043696
	11.8	5.14189e-05		11.8	-0.000392581		11.8	-0.000439439
	11.9	4.76363e-05		11.9	-0.000393135		11.9	-0.000442745
	12	4.51769e-05		12	-0.00039577		12	-0.000447096
	12.1	4.19063e-05		12.1	-0.000399161		12.1	-0.000450246
	12.2	3.77655e-05		12.2	-0.000403031		12.2	-0.000455052
	12.3	3.5364e-05		12.3	-0.000410174		12.3	-0.000458404
	12.4	3.54417e-05		12.4	-0.000420675		12.4	-0.000461223
	12.5	3.65311e-05		12.5	-0.000433162		12.5	-0.000466781
	12.6	3.67224e-05		12.6	-0.000442894		12.6	-0.000471477
	12.7	3.71883e-05		12.7	-0.000446484		12.7	-0.000475126
	12.8	3.5586e-05		12.8	-0.000448532		12.8	-0.000479966
	12.9	3.36788e-05		12.9	-0.000453443		12.9	-0.000482265
	13	2.62286e-05		13	-0.00046106		13	-0.000485809
	13.1	1.84255e-05		13.1	-0.000468271		13.1	-0.000490364
	13.2	1.11238e-05		13.2	-0.000474506		13.2	-0.000493881
	13.3	9.51013e-06		13.3	-0.00047729		13.3	-0.000497864
	13.4	1.2883e-05		13.4	-0.000480195		13.4	-0.000501547
	13.5	1.483e-05		13.5	-0.000481559		13.5	-0.000505133
	13.6	1.21504e-05		13.6	-0.000483964		13.6	-0.000509134
	13.7	7.42615e-06		13.7	-0.000485259		13.7	-0.000512197
	13.8	2.82198e-06		13.8	-0.000485973		13.8	-0.000514936
	13.9	-3.78824e-06		13.9	-0.000488112		13.9	-0.00051864
	14	-7.82233e-06		14	-0.000490737		14	-0.000520786
	14.1	-9.23521e-06		14.1	-0.000494769		14.1	-0.000524247
	14.2	-1.0167e-05		14.2	-0.000499808		14.2	-0.000525798
	14.3	-1.00951e-05		14.3	-0.000505481		14.3	-0.00053043
	14.4	-7.73359e-06		14.4	-0.000509578		14.4	-0.000532803
	14.5	-2.97391e-06		14.5	-0.000510789		14.5	-0.000535303
	14.6	9.40231e-07		14.6	-0.000510152		14.6	-0.000537347
	14.7	4.00841e-06		14.7	-0.000510016		14.7	-0.000534935
	14.8	5.52584e-06		14.8	-0.00051136		14.8	-0.000534197
	14.9	7.97957e-06		14.9	-0.000514118		14.9	-0.000544076
	15	1.05463e-05		15	-0.000520253		15	-0.00053638
	15.1	1.33453e-05		15.1	-0.000529603
	15.2	1.73615e-05		15.2	-0.000535021
	15.3	2.22524e-05		15.3	-0.000538261
	15.4	2.83086e-05		15.4	-0.00054018
	15.5	3.00081e-05		15.5	-0.000540608
	15.6	2.77941e-05		15.6	-0.000538732
	15.7	2.4849e-05		15.7	-0.000537444
	15.8	2.23341e-05		15.8	-0.000536499
	15.9	1.65198e-05		15.9	-0.000538625
	16	1.1641e-05		16	-0.000544292
	16.1	8.4099e-06		16.1	-0.00055084
	16.2	3.94968e-06		16.2	-0.000554782
	16.3	1.17075e-06		16.3	-0.000555976
	16.4	-8.08145e-07		16.4	-0.000555158
	16.5	-8.70645e-07		16.5	-0.00055418
	16.6	-3.02974e-06		16.6	-0.000557623
	16.7	-9.26585e-06		16.7	-0.000562381
	16.8	-1.66427e-05		16.8	-0.000569453
	16.9	-2.2217e-05		16.9	-0.000575477
	17	-2.45704e-05		17	-0.000579067
	17.1	-2.6631e-05		17.1	-0.000583397
	17.2	-2.85041e-05		17.2	-0.000586927
	17.3	-3.31897e-05		17.3	-0.000590925
	17.4	-3.76594e-05		17.4	-0.000594151
	17.5	-3.66575e-05		17.5	-0.000598713
	17.6	-3.58185e-05		17.6	-0.000603632
	17.7	-3.71686e-05		17.7	-0.000609852
	17.8	-4.15893e-05		17.8	-0.000615516
	17.9	-4.79832e-05		17.9	-0.000621283
	18	-5.01972e-05		18	-0.000627079
	18.1	-5.66309e-05		18.1	-0.000632274
	18.2	-6.75809e-05		18.2	-0.000635934
	18.3	-7.64399e-05		18.3	-0.00063771
	18.4	-8.20703e-05		18.4	-0.000640297
	18.5	-8.73857e-05		18.5	-0.000647269
	18.6	-9.96251e-05		18.6	-0.000653429
	18.7	-0.000113519		18.7	-0.000659046
	18.8	-0.000121095		18.8	-0.000664756
	18.9	-0.000124334		18.9	-0.000672332
	19	-0.000132791		19	-0.000677446
	19.1	-0.000143024		19.1	-0.000679205
	19.2	-0.000150132		19.2	-0.000680841
	19.3	-0.00016006		19.3	-0.000684116
	19.4	-0.000168812		19.4	-0.000689137
	19.5	-0.000177244		19.5	-0.000691067
	19.6	-0.000186233		19.6	-0.000693397
	19.7	-0.000196173		19.7	-0.000697184
	19.8	-0.000206035		19.8	-0.000701645
	19.9	-0.000218193		19.9	-0.000705454
	20	-0.000230071		20	-0.000712739
	20.1	-0.000242288		20.1	-0.000716634
	20.2	-0.000256689		20.2	-0.000716529
	20.3	-0.000273783		20.3	-0.000718531
	20.4	-0.000294226		20.4	-0.000723196
	20.5	-0.000312275		20.5	-0.000728478
	20.6	-0.000328296		20.6	-0.000731397
	20.7	-0.000345575		20.7	-0.000732718
	20.8	-0.000367277		20.8	-0.000731944
	20.9	-0.000386136		20.9	-0.000731317
	21	-0.00040365		21	-0.000730482
	21.1	-0.000422442		21.1	-0.000732136
	21.2	-0.000443595		21.2	-0.000737084
	21.3	-0.000469747		21.3	-0.000740757
	21.4	-0.000489201		21.4	-0.000742225
	21.5	-0.000504652		21.5	-0.000744802
	21.6	-0.000520693		21.6	-0.000749976
	21.7	-0.000538252		21.7	-0.000755048
	21.8	-0.000556473		21.8	-0.000759978
	21.9	-0.000571373		21.9	-0.00076483
	22	-0.000585085		22	-0.00076785
	22.1	-0.000598272		22.1	-0.000771279
	22.2	-0.000608728		22.2	-0.00077294
	22.3	-0.000615763		22.3	-0.00077586
	22.4	-0.000624108		22.4	-0.000781354
	22.5	-0.000632772		22.5	-0.00078645
	22.6	-0.000639223		22.6	-0.000788401
	22.7	-0.00064658		22.7	-0.000788105
	22.8	-0.00065152		22.8	-0.000793043
	22.9	-0.000655765		22.9	-0.000801996
	23	-0.000662631		23	-0.00081061
	23.1	-0.000670958		23.1	-0.000816536
	23.2	-0.000677512		23.2	-0.000820105
	23.3	-0.000682004		23.3	-0.000819338
	23.4	-0.000688356		23.4	-0.000821016
	23.5	-0.00069319		23.5	-0.000827901
	23.6	-0.000697711		23.6	-0.000837035
	23.7	-0.000699537		23.7	-0.000841165
	23.8	-0.000700928		23.8	-0.000844012
	23.9	-0.000703064		23.9	-0.000848333
	24	-0.00070577		24	-0.000857333
	24.1	-0.000709953		24.1	-0.000866216
	24.2	-0.000717273		24.2	-0.0008717
	24.3	-0.000723543		24.3	-0.00087092
	24.4	-0.000728373		24.4	-0.000869016
	24.5	-0.000730557		24.5	-0.000865268
	24.6	-0.000731444		24.6	-0.000864698
	24.7	-0.00073288		24.7	-0.000867851
	24.8	-0.000736598		24.8	-0.000869923
	24.9	-0.000740795		24.9	-0.000870745
	25	-0.000743828		25	-0.000873776
	25.1	-0.000746116		25.1	-0.000877215
	25.2	-0.000747315		25.2	-0.000880188
	25.3	-0.000748494		25.3	-0.000886975
	25.4	-0.000750908		25.4	-0.000894408
	25.5	-0.000757549		25.5	-0.000902775
	25.6	-0.000766859		25.6	-0.000909856
	25.7	-0.000770912		25.7	-0.000914096
	25.8	-0.000772638		25.8	-0.000917046
	25.9	-0.000774198		25.9	-0.00092786
	26	-0.000777085		26	-0.000938828
	26.1	-0.000781819		26.1	-0.000945147
	26.2	-0.000789442		26.2	-0.000944448
	26.3	-0.000793637		26.3	-0.000939291
	26.4	-0.000793493		26.4	-0.000934949
	26.5	-0.000790877		26.5	-0.000933578
	26.6	-0.0007914		26.6	-0.000932198
	26.7	-0.000791219		26.7	-0.000928819
	26.8	-0.000793678		26.8	-0.000927754
	26.9	-0.000796823		26.9	-0.000928169
	27	-0.000800355		27	-0.000932051
	27.1	-0.000804894		27.1	-0.000937847
	27.2	-0.000809448		27.2	-0.000947091
	27.3	-0.000814464		27.3	-0.000952777
	27.4	-0.000817116		27.4	-0.000957959
	27.5	-0.000816129		27.5	-0.000963682
	27.6	-0.00081725		27.6	-0.000970848
	27.7	-0.000820932		27.7	-0.000975471
	27.8	-0.000823621		27.8	-0.000981589
	27.9	-0.000827179		27.9	-0.000993545
	28	-0.000833877		28	-0.00101
	28.1	-0.000839573		28.1	-0.00102
	28.2	-0.000844368		28.2	-0.00103
	28.3	-0.000848154		28.3	-0.00103
	28.4	-0.000850045		28.4	-0.00103
	28.5	-0.000849943		28.5	-0.00104
	28.6	-0.000848902		28.6	-0.00103
	28.7	-0.000849482		28.7	-0.00103
	28.8	-0.000850575		28.8	-0.00103
	28.9	-0.000848775		28.9	-0.00103
	29	-0.000850146		29	-0.00103
	29.1	-0.000851755		29.1	-0.00103
	29.2	-0.000856575		29.2	-0.00102
	29.3	-0.000860089		29.3	-0.00101
	29.4	-0.000861271		29.4	-0.00101
	29.5	-0.000861539		29.5	-0.00101
	29.6	-0.000867837		29.6	-0.00101
	29.7	-0.000876045		29.7	-0.00102
	29.8	-0.000884815		29.8	-0.00102
	29.9	-0.000892893		29.9	-0.00103
	30	-0.000897955		30	-0.00103
	30.1	-0.000903062		30.1	-0.00104
	30.2	-0.000906118		30.2	-0.00104
	30.3	-0.000912752		30.3	-0.00105
	30.4	-0.000918254		30.4	-0.00105
	30.5	-0.00092344		30.5	-0.00105
	30.6	-0.000924504		30.6	-0.00105
	30.7	-0.000930883		30.7	-0.00104
	30.8	-0.00094183		30.8	-0.00104
	30.9	-0.000948499		30.9	-0.00104
	31	-0.000952627		31	-0.00104
	31.1	-0.000955234		31.1	-0.00104
	31.2	-0.000954022		31.2	-0.00104
	31.3	-0.000951296		31.3	-0.00103
	31.4	-0.000951025		31.4	-0.00103
	31.5	-0.000951629		31.5	-0.00103
	31.6	-0.000950462		31.6	-0.00103
	31.7	-0.000949369		31.7	-0.00103
	31.8	-0.000950924		31.8	-0.00104
	31.9	-0.000953263		31.9	-0.00105
	32	-0.000958066		32	-0.00106
	32.1	-0.000965454		32.1	-0.00106
	32.2	-0.000971		32.2	-0.00107
	32.3	-0.000971174		32.3	-0.00108
	32.4	-0.000973426		32.4	-0.00109
	32.5	-0.000974391		32.5	-0.0011
	32.6	-0.000972232		32.6	-0.0011
	32.7	-0.000971473		32.7	-0.0011
	32.8	-0.00097599		32.8	-0.0011
	32.9	-0.000983058		32.9	-0.0011
	33	-0.000988236		33	-0.00111
	33.1	-0.000991405		33.1	-0.00112
	33.2	-0.000995184		33.2	-0.00113
	33.3	-0.000997368		33.3	-0.00114
	33.4	-0.000993213		33.4	-0.00115
	33.5	-0.000990614		33.5	-0.00114
	33.6	-0.000984945		33.6	-0.00114
	33.7	-0.000979411		33.7	-0.00116
	33.8	-0.000968741		33.8	-0.00116
	33.9	-0.000965603		33.9	-0.00118
	34	-0.000971953		34	-0.00119
	34.1	-0.000972307		34.1	-0.00119
	34.2	-0.00098983		34.2	-0.00121
	34.3	-0.0010065		34.3	-0.0012
	34.4	-0.00100153		34.4	-0.00118
	34.5	-0.0010095		34.5	-0.00116
	34.6	-0.00102906		34.6	-0.00114
	34.8	-0.0010469		34.7	-0.00115

## Sheet: Figure 2b
Figure 2b	155 GPa
	Temperature (K)	Hall Coefficient R_H (m3/C)
	160	5.7169e-11
	179.4	6.62978e-11
	199.5	6.9616e-11
	205	6.98652e-11
	213.3	6.97508e-11
	228.94	7.2689e-11
	255.78	7.45428e-11
	276.47	7.36354e-11
	294.51	7.39334e-11

## Sheet: Figure 3a
Figure 3a	155 Gpa, Temp= 170 K			155 Gpa, Temp= 160 K			155 Gpa, Temp= 150 K			155 Gpa, Temp= 143 K			155 Gpa, Temp= 140 K			155 Gpa, Temp= 128 K			155 Gpa, Temp= 111 K			155 Gpa, Temp= 95 K
	Magnetic field (T)	Resistance (ohms)		Magnetic field (T)	Resistance (ohms)		Magnetic field (T)	Resistance (ohms)		Magnetic field (T)	Resistance (ohms)		Magnetic field (T)	Resistance (ohms)		Magnetic field (T)	Resistance (ohms)		Magnetic field (T)	Resistance (ohms)		Magnetic field (T)	Resistance (ohms)
	0.00486	4.2e-05		0.00476	-2.7e-05		0.04966	-3e-06		-2.29006e-06	0.00158		0.04967	3.1e-05		55.8528	0.03967		62.8369	0.0362		65.1523	0.02284
	0.00486	4.2e-05		0.00475	-2.7e-05		0.04966	-7e-06		-3.14785e-06	0.00158		0.04967	3.1e-05		55.8527	0.03969		62.8367	0.03621		65.1521	0.02284
	0.00486	3.3e-05		0.00475	-2.1e-05		0.04966	-7e-06		-5.15961e-06	0.00157		0.04965	3.2e-05		55.8526	0.03971		62.8364	0.03622		65.1518	0.02285
	0.00488	1.3e-05		0.00472	-1.6e-05		0.04965	-1.2e-05		-5.43996e-06	0.00157		0.04959	3.8e-05		55.8524	0.03972		62.8362	0.03623		65.1514	0.02285
	0.00488	2e-06		0.0047	-1.5e-05		0.04965	-1.6e-05		-5.71893e-06	0.00156		0.04959	4.4e-05		55.8523	0.03974		62.8359	0.03624		65.1511	0.02285
	0.00486	-2e-06		0.00469	-6e-06		0.04964	-1.8e-05		-7.73024e-06	0.00156		0.04962	4.3e-05		55.8522	0.03975		62.8357	0.03626		65.1508	0.02285
	0.00484	-4e-06		0.00469	-2e-06		0.04964	-2.4e-05		-8.01059e-06	0.00156		0.04964	4.3e-05		55.8521	0.03976		62.8355	0.03627		65.1505	0.02286
	0.00487	3e-06		0.00469	-4e-06		0.04966	-2.4e-05		-7.71211e-06	0.00155		0.04959	3.5e-05		55.8519	0.03977		62.8352	0.03628		65.1502	0.02286
	0.0049	-1.8e-05		0.0047	4e-06		0.04965	-2.1e-05		-7.41319e-06	0.00155		0.04958	2.8e-05		55.8518	0.03978		62.8349	0.0363		65.1499	0.02286
	0.00487	-2.8e-05		0.00472	-3e-06		0.04964	-2.2e-05		-6.53682e-06	0.00154		0.04959	2.3e-05		55.8517	0.03979		62.8347	0.03631		65.1496	0.02286
	0.00486	-3.7e-05		0.00474	0		0.04966	-1.7e-05		-4.5051e-06	0.00154		0.0496	1.4e-05		55.8516	0.0398		62.8344	0.03632		65.1493	0.02287
	0.00486	-3.2e-05		0.00472	-9e-06		0.04965	-8e-06		-5.93714e-06	0.00154		0.04961	4e-06		55.8514	0.03981		62.8342	0.03634		65.149	0.02287
	0.00487	-2.6e-05		0.00472	-1e-05		0.04963	-4e-06		-6.21702e-06	0.00153		0.04961	9e-06		55.8513	0.03981		62.8339	0.03635		65.1487	0.02287
	0.00488	-1.7e-05		0.00477	-3e-06		0.04962	5e-06		-5.34111e-06	0.00153		0.04963	5e-06		55.8511	0.03982		62.8337	0.03637		65.1484	0.02287
	0.00486	-9e-06		0.00473	-3e-06		0.04963	6e-06		-3.88684e-06	0.00152		0.04964	-3e-06		55.851	0.03982		62.8334	0.03638		65.148	0.02288
	0.00486	-6e-06		0.00474	-7e-06		0.04967	1.2e-05		-8.20655e-06	0.00151		0.04963	-9e-06		55.8509	0.03982		62.8332	0.0364		65.1477	0.02288
	0.00487	4e-06		0.00477	-1e-05		0.04967	1.4e-05		-1.13759e-05	0.0015		0.06698	-1.8e-05		55.8507	0.03983		62.8329	0.03642		65.1474	0.02289
	0.00488	7e-06		0.00475	-5e-06		0.04965	8e-06		-1.10798e-05	0.00149		0.09597	-1.6e-05		55.8506	0.03983		62.8326	0.03643		65.1471	0.02289
	0.00485	1.4e-05		0.00471	-8e-06		0.04965	8e-06		-8.47105e-06	0.00148		0.1406	-2.2e-05		55.8504	0.03983		62.8324	0.03645		65.1468	0.0229
	0.00483	0		0.00472	-1e-06		0.06221	8e-06		-8.1703e-06	0.00147		0.18952	-2.1e-05		55.8503	0.03983		62.8321	0.03647		65.1464	0.0229
	0.00486	1.8e-05		0.00472	-8e-06		0.09234	9e-06		-1.07586e-05	0.00146		0.22529	-1.9e-05		55.8501	0.03983		62.8318	0.03649		65.1461	0.02291
	0.00486	1.4e-05		0.00475	1e-06		0.11891	7e-06		-1.33492e-05	0.00145		0.25867	-2.4e-05		55.85	0.03983		62.8316	0.03651		65.1458	0.02291
	0.00486	3.1e-05		0.00475	-5e-06		0.1389	-4e-06		-1.42074e-05	0.00144		0.31454	-2.1e-05		55.8498	0.03983		62.8313	0.03652		65.1454	0.02292
	0.00486	2.7e-05		0.00474	-8e-06		0.16368	-1.2e-05		-1.67966e-05	0.00143		0.34354	-2.3e-05		55.8497	0.03983		62.831	0.03654		65.1451	0.02292
	0.00486	1.6e-05		0.00474	-1.1e-05		0.18463	-1.4e-05		-1.99647e-05	0.00142		0.36799	-1.7e-05		55.8495	0.03983		62.8307	0.03656		65.1447	0.02293
	0.0728	1e-05		0.00476	-1.4e-05		0.21114	-2.3e-05		-2.31331e-05	0.00141		0.43269	-1.4e-05		55.8494	0.03983		62.8304	0.03658		65.1444	0.02294
	0.09514	-1.1e-05		0.00474	-1.1e-05		0.24328	-1.7e-05		-2.68791e-05	0.00141		0.46856	-9e-06		55.8492	0.03982		62.8302	0.0366		65.1441	0.02294
	0.12998	-3.1e-05		0.00472	-3e-06		0.26539	-1e-05		-3.23578e-05	0.00141		0.49735	-1.9e-05		55.8491	0.03982		62.8299	0.03662		65.1437	0.02295
	0.15208	-4.4e-05		0.00472	-3e-06		0.28767	-5e-06		-3.61055e-05	0.00141		0.55093	-9e-06		55.8489	0.03982		62.8296	0.03665		65.1434	0.02296
	0.17457	-4.6e-05		0.00474	-9e-06		0.3198	-3e-06		-3.8697e-05	0.00141		0.58667	-8e-06		55.8488	0.03981		62.8293	0.03667		65.143	0.02297
	0.20661	-4.7e-05		0.00474	-2e-06		0.33367	-1.4e-05		-3.89778e-05	0.00142		0.62009	-5e-06		55.8486	0.0398		62.829	0.03669		65.1427	0.02297
	0.22622	-3.5e-05		0.00474	-9e-06		0.37457	-1.3e-05		-3.86793e-05	0.00143		0.67139	1e-06		55.8484	0.0398		62.8287	0.03671		65.1423	0.02298
	0.24684	-4.2e-05		0.00474	-5e-06		0.39505	-5e-06		-3.83804e-05	0.00143		0.70488	2e-06		55.8483	0.03979		62.8284	0.03673		65.142	0.02299
	0.28071	-3.2e-05		0.08231	-2e-06		0.41321	-3e-06		-3.7504e-05	0.00144		0.74062	2e-06		55.8481	0.03978		62.8281	0.03676		65.1416	0.023
	0.29852	-3.4e-05		0.11593	1e-06		0.44978	-4e-06		-3.43174e-05	0.00145		0.79641	-1e-06		55.8479	0.03977		62.8278	0.03678		65.1413	0.02301
	0.32353	-3.1e-05		0.1325	7e-06		0.46908	-9e-06		-3.1129e-05	0.00146		0.82333	-3e-06		55.8477	0.03977		62.8276	0.0368		65.1409	0.02302
	0.35606	-1.4e-05		0.15212	-6e-06		0.48998	-1.4e-05		-2.96729e-05	0.00148		0.86097	-2e-06		55.8476	0.03976		62.8273	0.03682		65.1406	0.02303
	0.37256	-6e-06		0.18982	-1.3e-05		0.51914	-8e-06		-2.70633e-05	0.00149		0.90784	1.2e-05		55.8474	0.03975		62.827	0.03684		65.1402	0.02304
	0.40611	4e-06		0.21083	-1.4e-05		0.54314	-7e-06		-2.61851e-05	0.00152		0.94586	2e-06		55.8472	0.03974		62.8267	0.03686		65.1398	0.02305
	0.43019	1e-05		0.23415	-1.4e-05		0.56515	-4e-06		-2.64632e-05	0.00154		0.98153	1.1e-05		55.8471	0.03972		62.8264	0.03688		65.1395	0.02306
	0.45078	0		0.265	-2e-05		0.59864	2e-06		-2.84745e-05	0.00157		1.03291	1.6e-05		55.8469	0.03971		62.8261	0.0369		65.1391	0.02307
	0.47697	-1.9e-05		0.28748	-2e-05		0.61964	-1e-06		-2.87548e-05	0.00159		1.07304	2.5e-05		55.8467	0.0397		62.8257	0.03691		65.1387	0.02308
	0.50679	-2.1e-05		0.29987	-2.6e-05		0.64053	1e-06		-2.84563e-05	0.00162		1.10636	2.7e-05		55.8465	0.03969		62.8254	0.03693		65.1384	0.02309
	0.5234	-3.2e-05		0.33897	-1.9e-05		0.66984	-2e-06		-2.81574e-05	0.00166		1.15313	2.1e-05		55.8463	0.03967		62.8251	0.03695		65.138	0.02309
	0.55235	-2.9e-05		0.36149	-1e-05		0.69076	6e-06		-2.78585e-05	0.00169		1.17772	2.5e-05		55.8461	0.03966		62.8248	0.03696		65.1376	0.0231
	0.57919	-3.4e-05		0.38214	-3e-06		0.71311	1.8e-05		-2.75596e-05	0.00173		1.22678	3.3e-05		55.846	0.03965		62.8245	0.03698		65.1372	0.02311
	0.59864	-3.8e-05		0.41431	1.7e-05		0.74667	1.7e-05		-2.66832e-05	0.00177		1.27355	3.4e-05		55.8458	0.03963		62.8242	0.03699		65.1369	0.02312
	0.62631	-3.5e-05		0.43798	2.4e-05		0.76915	5e-06		-2.4074e-05	0.0018		1.30704	3.1e-05		55.8456	0.03962		62.8239	0.037		65.1365	0.02312
	0.65711	-4.5e-05		0.456	3.7e-05		0.7912	-4e-06		-2.31958e-05	0.00184		1.34271	3.9e-05		55.8454	0.0396		62.8236	0.03701		65.1361	0.02313
	0.67405	-4.2e-05		0.48679	4.6e-05		0.82441	-1.2e-05		-2.28964e-05	0.00188		1.39851	3.1e-05		55.8452	0.03958		62.8233	0.03702		65.1357	0.02313
	0.70166	-2.4e-05		0.51226	4.9e-05		0.83994	-1.1e-05		-2.25975e-05	0.00191		1.43203	2.6e-05		55.845	0.03957		62.8229	0.03703		65.1354	0.02314
	0.72961	-1e-05		0.53145	4.5e-05		0.86101	-6e-06		-2.22986e-05	0.00195		1.45417	1.4e-05		55.8448	0.03955		62.8226	0.03704		65.135	0.02314
	0.75193	0		0.56633	5e-05		0.8983	-6e-06		-2.19997e-05	0.00198		1.51907	1e-06		55.8446	0.03953		62.8223	0.03705		65.1346	0.02315
	0.7714	2e-06		0.58605	3.5e-05		0.9167	6e-06		-2.17007e-05	0.00202		1.55006	5e-06		55.8444	0.03951		62.822	0.03706		65.1342	0.02315
	0.80361	5e-06		0.6177	2.3e-05		0.94196	2e-06		-2.14018e-05	0.00205		1.57916	3e-06		55.8442	0.03949		62.8216	0.03707		65.1338	0.02315
	0.83281	2.4e-05		0.63728	1.2e-05		0.96946	5e-06		-2.11029e-05	0.00209		1.62383	7e-06		55.844	0.03948		62.8213	0.03707		65.1334	0.02316
	0.85073	3.8e-05		0.6597	-4e-06		0.99188	1.1e-05		-2.08039e-05	0.00212		1.6706	8e-06		55.8438	0.03946		62.821	0.03708		65.133	0.02316
	0.87872	4.8e-05		0.69308	-1e-06		1.01035	1.7e-05		-2.10825e-05	0.00215		1.7062	-5e-06		55.8436	0.03944		62.8206	0.03709		65.1326	0.02316
	0.9	6.4e-05		0.71401	-2e-06		1.04633	2.1e-05		-2.36712e-05	0.00219		1.73986	-1.6e-05		55.8434	0.03942		62.8203	0.03709		65.1322	0.02316
	0.9121	6e-05		0.73656	1.1e-05		1.0701	1.9e-05		-2.62618e-05	0.00222		1.79562	-2.1e-05		55.8432	0.0394		62.82	0.03709		65.1318	0.02316
	0.91529	5.8e-05		0.76988	1.8e-05		1.09117	1e-05		-2.65426e-05	0.00224		1.829	-2.9e-05		55.843	0.03938		62.8196	0.0371		65.1314	0.02316
	0.93082	4.4e-05		0.79064	2.1e-05		1.12286	1.2e-05		-2.50892e-05	0.00227		1.86246	-2.8e-05		55.8428	0.03935		62.8193	0.0371		65.131	0.02316
	0.94012	2.9e-05		0.80876	1.7e-05		1.14226	1.4e-05		-1.95924e-05	0.00229		1.91152	-1.9e-05		55.8426	0.03933		62.819	0.0371		65.1306	0.02316
	0.9485	2.9e-05		0.84377	2.5e-05		1.17579	1.1e-05		-1.64021e-05	0.00231		1.94721	-3e-05		55.8424	0.03931		62.8186	0.0371		65.1302	0.02316
	0.96077	2.8e-05		0.86592	2.8e-05		1.19654	1.4e-05		-1.78333e-05	0.00233		1.9852	-2.7e-05		55.8421	0.03929		62.8183	0.0371		65.1298	0.02316
	0.97265	1.9e-05		0.88556	2.9e-05		1.22059	0		-1.86906e-05	0.00235		2.03426	-3.5e-05		55.8419	0.03927		62.8179	0.0371		65.1294	0.02316
	0.97926	1.2e-05		0.91902	3.1e-05		1.24982	-3e-06		-2.12798e-05	0.00236		2.06543	-3e-05		55.8417	0.03925		62.8176	0.03709		65.129	0.02316
	0.99067	-1e-06		0.93853	1.9e-05		1.27351	-1.1e-05		-2.38704e-05	0.00237		2.12137	-2.5e-05		55.8415	0.03923		62.8172	0.03709		65.1285	0.02316
	1.00133	-1.6e-05		0.96237	2.4e-05		1.29279	-7e-06		-2.41512e-05	0.00239		2.15486	-2.2e-05		55.8413	0.03921		62.8169	0.03708		65.1281	0.02316
	1.00834	-1.8e-05		0.99288	8e-06		1.3252	0		-2.32753e-05	0.0024		2.19035	-1.5e-05		55.841	0.03919		62.8165	0.03708		65.1277	0.02316
	1.01997	-3.2e-05		1.0152	8e-06		1.34474	-2e-06		-2.06661e-05	0.00241		2.24401	-7e-06		55.8408	0.03917		62.8162	0.03707		65.1273	0.02316
	1.03221	-2.3e-05		1.03626	1.3e-05		1.36679	-9e-06		-1.97879e-05	0.00241		2.26646	-2e-06		55.8406	0.03915		62.8158	0.03707		65.1269	0.02316
	1.03893	-2.3e-05		1.06965	1.4e-05		1.4018	-1e-05		-1.94885e-05	0.00242		2.31074	-4e-06		55.8404	0.03913		62.8154	0.03706		65.1265	0.02315
	1.04962	-2e-05		1.08902	1.2e-05		1.42266	-1.1e-05		-1.9767e-05	0.00243		2.33987	1e-06		55.8402	0.03911		62.8151	0.03705		65.126	0.02315
	1.06231	-2.1e-05		1.1113	6e-06		1.44344	-1e-05		-2.23558e-05	0.00243		2.3956	-5e-06		55.8399	0.03909		62.8147	0.03704		65.1256	0.02315
	1.07325	-3.6e-05		1.14344	8e-06		1.47548	1e-06		-2.43689e-05	0.00244		2.43334	-2e-06		55.8397	0.03907		62.8144	0.03703		65.1252	0.02315
	1.07989	-4.8e-05		1.16444	2.6e-05		1.49544	3e-06		-2.23395e-05	0.00245		2.46683	-8e-06		55.8395	0.03905		62.814	0.03702		65.1248	0.02315
	1.09234	-4.9e-05		1.18651	4e-05		1.51744	1.2e-05		-2.14618e-05	0.00245		2.52041	-8e-06		55.8392	0.03903		62.8137	0.03701		65.1243	0.02314
	1.10317	-4.4e-05		1.21734	2.2e-05		1.55224	6e-06		-2.11624e-05	0.00246		2.54045	-3e-06		55.839	0.039		62.8133	0.03699		65.1239	0.02314
	1.10864	-3.4e-05		1.23833	1.9e-05		1.57207	1.4e-05		-2.08634e-05	0.00246		2.58518	-6e-06		55.8388	0.03898		62.8129	0.03698		65.1235	0.02314
	1.11915	-1.5e-05		1.26186	6e-06		1.5929	2.4e-05		-2.1142e-05	0.00246		2.63645	-3e-06		55.8385	0.03896		62.8125	0.03697		65.123	0.02313
	1.13244	-1.9e-05		1.29268	1e-06		1.62749	2.6e-05		-2.25758e-05	0.00246		2.67433	-1e-06		55.8383	0.03894		62.8122	0.03695		65.1226	0.02313
	1.14063	-5e-06		1.31378	8e-06		1.64732	2.3e-05		-2.05459e-05	0.00247		2.70788	-4e-06		55.838	0.03892		62.8118	0.03694		65.1222	0.02313
	1.15115	-1.3e-05		1.33586	4e-06		1.66949	1.7e-05		-1.90907e-05	0.00247		2.75915	-6e-06		55.8378	0.0389		62.8114	0.03692		65.1217	0.02313
	1.16268	0		1.36668	5e-06		1.69886	9e-06		-1.64811e-05	0.00247		2.79478	-1.4e-05		55.8376	0.03888		62.811	0.03691		65.1213	0.02313
	1.16928	1.1e-05		1.39166	-9e-06		1.71976	5e-06		-1.56029e-05	0.00247		2.82623	-3.1e-05		55.8373	0.03886		62.8107	0.0369		65.1208	0.02313
	1.1789	1.9e-05		1.42093	-2.9e-05		1.74204	1e-06		-1.53035e-05	0.00247		2.87732	-3e-05		55.8371	0.03884		62.8103	0.03688		65.1204	0.02313
	1.19288	3e-05		1.44327	-4.1e-05		1.77559	1e-06		-1.44272e-05	0.00247		2.91534	-1.8e-05		55.8368	0.03882		62.8099	0.03687		65.1199	0.02313
	1.2	3.3e-05		1.46441	-3.2e-05		1.79801	1.1e-05		-1.1818e-05	0.00247		2.9488	-2.1e-05		55.8366	0.0388		62.8095	0.03686		65.1195	0.02314
	1.21118	2.6e-05		1.48938	-3.1e-05		1.81748	-4e-06		-1.09398e-05	0.00247		2.99557	-2.5e-05		55.8363	0.03878		62.8091	0.03684		65.119	0.02315
	1.22256	1.5e-05		1.51039	-2.3e-05		1.8479	-7e-06		-1.06404e-05	0.00247		3.03338	-4.4e-05		55.8361	0.03876		62.8087	0.03683		65.1186	0.02315
	1.23075	8e-06		1.54121	-2.7e-05		1.8717	-1.3e-05		-1.03415e-05	0.00246		3.07828	-3.7e-05		55.8358	0.03874		62.8083	0.03682		65.1181	0.02316
	1.24193	-1.2e-05		1.57006	-4.6e-05		1.89546	-1e-05		-1.062e-05	0.00246		3.11821	-3e-05		55.8356	0.03873		62.8079	0.0368		65.1176	0.02317
	1.25207	-5e-06		1.59252	-5.4e-05		1.92726	-1e-06		-1.32088e-05	0.00246		3.14959	-2.1e-05		55.8353	0.03871		62.8075	0.03679		65.1172	0.02318
	1.26093	-2.6e-05		1.61511	-5.4e-05		1.94846	3e-06		-1.57994e-05	0.00245		3.20517	-7e-06		55.8351	0.03869		62.8072	0.03678		65.1167	0.0232
	1.27099	-3e-05		1.64818	-2.6e-05		1.98061	9e-06		-1.55027e-05	0.00245		3.23652	7e-06		55.8348	0.03867		62.8068	0.03676		65.1163	0.02321
	1.28258	-4.3e-05		1.65932	-1.4e-05		1.99849	1.3e-05		-1.2894e-05	0.00244		3.27011	4e-06		55.8345	0.03865		62.8064	0.03675		65.1158	0.02322
	1.29026	-4.6e-05		1.68195	-1.3e-05		2.02098	1.4e-05		-1.20158e-05	0.00243		3.32795	-6e-06		55.8343	0.03863		62.806	0.03674		65.1153	0.02324
	1.3013	-3.7e-05		1.72204	-2.2e-05		2.04889	7e-06		-1.1139e-05	0.00242		3.35016	-4e-06		55.834	0.03862		62.8055	0.03673		65.1149	0.02326
	1.3123	-3.3e-05		1.73871	-2.2e-05		2.07535	1e-05		-9.10726e-06	0.00241		3.39261	-1.1e-05		55.8337	0.0386		62.8051	0.03671		65.1144	0.02328
	1.32288	-2.6e-05		1.76273	-2.6e-05		2.09625	4e-06		-1.11167e-05	0.0024		3.43267	-7e-06		55.8335	0.03858		62.8047	0.0367		65.1139	0.0233
	1.33119	-8e-06		1.79732	-8e-06		2.12991	2e-05		-1.37069e-05	0.00238		3.47733	-2.5e-05		55.8332	0.03856		62.8043	0.03669		65.1135	0.02332
	1.3435	2e-06		1.8169	-2e-06		2.15191	2.4e-05		-1.39877e-05	0.00237		3.51075	-4.5e-05		55.8329	0.03855		62.8039	0.03668		65.113	0.02334
	1.35408	-2e-06		1.83219	-3e-06		2.17132	2.5e-05		-1.42666e-05	0.00235		3.55987	-5.8e-05		55.8327	0.03853		62.8035	0.03666		65.1125	0.02336
	1.36107	7e-06		1.87021	-2e-06		2.19945	1.6e-05		-1.57005e-05	0.00234		3.59568	-6.6e-05		55.8324	0.03851		62.8031	0.03665		65.112	0.02339
	1.37277	-1e-06		1.8937	-1.7e-05		2.2202	1e-06		-1.36706e-05	0.00232		3.62214	-6.1e-05		55.8321	0.0385		62.8027	0.03664		65.1115	0.02341
	1.38259	1.5e-05		1.91186	-6e-06		2.2493	-9e-06		-1.33703e-05	0.0023		3.68261	-5.7e-05		55.8319	0.03848		62.8023	0.03662		65.1111	0.02344
	1.38979	5e-06		1.94545	-6e-06		2.27764	-1.5e-05		-1.53812e-05	0.00229		3.71831	-6.9e-05		55.8316	0.03847		62.8019	0.03661		65.1106	0.02347
	1.40263	1e-06		1.96767	9e-06		2.29956	-1.7e-05		-1.56615e-05	0.00227		3.74502	-8.1e-05		55.8313	0.03846		62.8014	0.0366		65.1101	0.0235
	1.41383	0		1.98707	5e-06		2.32316	-1e-05		-1.59405e-05	0.00225		3.80967	-7.7e-05		55.831	0.03845		62.801	0.03658		65.1096	0.02353
	1.42173	-2e-06		2.01509	3e-06		2.35139	-4e-06		-1.85292e-05	0.00224		3.84105	-7.4e-05		55.8307	0.03844		62.8006	0.03657		65.1091	0.02355
	1.43324	2e-06		2.03741	-9e-06		2.37107	-2e-05		-2.16973e-05	0.00222		3.87229	-5.9e-05		55.8304	0.03843		62.8002	0.03656		65.1086	0.02359
	1.44418	1.1e-05		2.06512	-2e-06		2.39705	-1.6e-05		-2.48657e-05	0.0022		3.91221	-5.1e-05		55.8302	0.03842		62.7998	0.03655		65.1081	0.02362
	1.45009	1.8e-05		2.0931	2e-06		2.4294	-1.4e-05		-2.74568e-05	0.00219		3.96361	-5.5e-05		55.8299	0.03841		62.7993	0.03653		65.1076	0.02365
	1.46296	2.4e-05		2.11957	-1e-05		2.44877	1.2e-05		-2.77376e-05	0.00217		3.9972	-5.6e-05		55.8296	0.03841		62.7989	0.03652		65.1071	0.02368
	1.47524	3.3e-05		2.14891	-2.5e-05		2.467	3e-05		-2.74391e-05	0.00215		4.04837	-7.3e-05		55.8293	0.0384		62.7985	0.03651		65.1066	0.02371
	1.48078	1.9e-05		2.16731	-5.9e-05		2.50326	4.6e-05		-2.71402e-05	0.00214		4.08189	-7.7e-05		55.829	0.0384		62.798	0.03649		65.1061	0.02375
	1.4925	3.7e-05		2.18813	-7.9e-05		2.52574	5.7e-05		-2.74187e-05	0.00212		4.1178	-6.8e-05		55.8287	0.0384		62.7976	0.03648		65.1056	0.02378
	1.5042	2.8e-05		2.22698	-0.000106		2.53947	6.4e-05		-3.00074e-05	0.00211		4.16222	-5.7e-05		55.8284	0.0384		62.7972	0.03647		65.1051	0.02382
	1.51174	3e-05		2.24345	-0.000125		2.57861	6.7e-05		-3.20206e-05	0.00209		4.20238	-5e-05		55.8281	0.0384		62.7967	0.03646		65.1046	0.02386
	1.52229	1.4e-05		2.26885	-0.000136		2.60227	7.1e-05		-2.99912e-05	0.00208		4.23362	-4.8e-05		55.8278	0.0384		62.7963	0.03644		65.1041	0.02389
	1.53495	3e-06		2.29774	-0.000142		2.62164	7e-05		-2.8536e-05	0.00207		4.28267	-5.3e-05		55.8275	0.0384		62.7958	0.03643		65.1036	0.02393
	1.54104	-1e-06		2.32161	-0.000136		2.65526	5.7e-05		-2.65038e-05	0.00206		4.32502	-5.1e-05		55.8272	0.0384		62.7954	0.03642		65.1031	0.02397
	1.55339	-9e-06		2.33703	-0.000114		2.6764	4.8e-05		-2.79358e-05	0.00205		4.35628	-3.7e-05		55.8269	0.03841		62.795	0.03641		65.1026	0.02401
	1.56349	-1.3e-05		2.37463	-9.4e-05		2.7056	3.3e-05		-2.82157e-05	0.00204		4.40974	-3.6e-05		55.8266	0.03841		62.7945	0.03639		65.1021	0.02405
	1.57124	-2e-06		2.39411	-8.6e-05		2.72514	3.8e-05		-2.79172e-05	0.00203		4.43641	-2.3e-05		55.8263	0.03842		62.7941	0.03638		65.1016	0.02409
	1.58269	1e-05		2.4165	-6.4e-05		2.74867	2.5e-05		-2.81958e-05	0.00202		4.47678	-3e-05		55.826	0.03842		62.7936	0.03637		65.1011	0.02413
	1.59321	-3e-06		2.45119	-4.3e-05		2.78486	1.6e-05		-2.96296e-05	0.00201		4.53247	-2.9e-05		55.8257	0.03843		62.7932	0.03636		65.1005	0.02417
	1.60535	6e-06		2.47102	-1.6e-05		2.80306	4e-06		-2.81772e-05	0.00201		4.56593	-3.4e-05		55.8254	0.03844		62.7927	0.03635		65.1	0.02422
	1.61144	2e-06		2.49188	8e-06		2.82392	-7e-06		-2.96097e-05	0.002		4.59961	-3.6e-05		55.8251	0.03845		62.7923	0.03634		65.0995	0.02425
	1.62479	2.2e-05		2.52246	2.7e-05		2.85902	-1e-06		-3.0467e-05	0.002		4.63064	-2.7e-05		55.8248	0.03847		62.7918	0.03633		65.099	0.02429
	1.63611	1.9e-05		2.54643	4.7e-05		2.87546	2e-05		-3.24788e-05	0.002		4.68866	-1.1e-05		55.8245	0.03848		62.7914	0.03632		65.0984	0.02433
	1.64272	2.1e-05		2.56563	4.3e-05		2.89359	3.5e-05		-3.27591e-05	0.002		4.71077	-7e-06		55.8242	0.03849		62.7909	0.03631		65.0979	0.02437
	1.65261	3.2e-05		2.59787	2.8e-05		2.93271	4.2e-05		-3.18832e-05	0.002		4.75093	-8e-06		55.8239	0.03851		62.7904	0.0363		65.0974	0.0244
	1.66299	3.8e-05		2.62299	3e-06		2.95357	4e-05		-2.86966e-05	0.002		4.80676	-1e-06		55.8235	0.03852		62.79	0.0363		65.0968	0.02443
	1.67288	3.5e-05		2.64219	-1.6e-05		2.97312	2.2e-05		-2.49307e-05	0.002		4.83582	-1e-06		55.8232	0.03854		62.7895	0.03629		65.0963	0.02447
	1.68398	3.1e-05		2.67291	-4.1e-05		3.00664	2.7e-05		-2.11644e-05	0.002		4.87141	1.5e-05		55.8229	0.03856		62.7891	0.03628		65.0958	0.0245
	1.69519	2.3e-05		2.69387	-5.1e-05		3.02193	2.2e-05		-1.79755e-05	0.002		4.92517	1.6e-05		55.8226	0.03858		62.7886	0.03628		65.0952	0.02453
	1.70294	1.9e-05		2.71612	-6.1e-05		3.04791	3e-05		-1.82517e-05	0.002		4.95846	2.3e-05		55.8222	0.0386		62.7881	0.03628		65.0947	0.02456
	1.7146	2.8e-05		2.74975	-6.5e-05		3.05625	2.8e-05		-2.19954e-05	0.002		5.01214	2.3e-05		55.8219	0.03862		62.7876	0.03627		65.0941	0.02458
	1.72236	1.9e-05		2.76769	-6.6e-05		3.06517	1.6e-05		-1.99673e-05	0.002		5.04331	1.6e-05		55.8216	0.03864		62.7872	0.03627		65.0936	0.02461
	1.73113	3.4e-05		2.79444	-7.6e-05		3.07684	-5e-06		-1.62023e-05	0.002		5.08123	5e-06		55.8213	0.03866		62.7867	0.03627		65.0931	0.02464
	1.74443	1.9e-05		2.8264	-5.9e-05		3.08666	-2.9e-05		-1.2436e-05	0.002		5.13249	5e-06		55.8209	0.03869		62.7862	0.03627		65.0925	0.02466
	1.75362	1.1e-05		2.84311	-5.5e-05		3.09451	-4.6e-05		-9.82456e-06	0.002		5.16598	1.2e-05		55.8206	0.03871		62.7857	0.03627		65.092	0.02468
	1.76328	5e-06		2.86401	-4e-05		3.10821	-4.4e-05		-1.12561e-05	0.002		5.19707	2.1e-05		55.8203	0.03874		62.7853	0.03627		65.0914	0.0247
	1.77425	1e-06		2.89902	-2.4e-05		3.11253	-3.4e-05		-1.1536e-05	0.002		5.24855	3.4e-05		55.8199	0.03877		62.7848	0.03627		65.0909	0.02472
	1.78673	6e-06		2.92129	-8e-06		3.12554	-3.3e-05		-1.1815e-05	0.002		5.28425	4.1e-05		55.8196	0.0388		62.7843	0.03627		65.0903	0.02474
	1.79047	8e-06		2.94101	-3e-06		3.13775	-2.5e-05		-1.49812e-05	0.002		5.3177	5.8e-05		55.8193	0.03882		62.7838	0.03628		65.0898	0.02476
	1.80313	4e-06		2.9745	-1.9e-05		3.1462	-3.6e-05		-1.9882e-05	0.002		5.37347	6.7e-05		55.8189	0.03885		62.7833	0.03628		65.0892	0.02478
	1.81538	3e-06		2.99364	-2.6e-05		3.1554	-3.2e-05		-2.13195e-05	0.002		5.40709	6.3e-05		55.8186	0.03889		62.7829	0.03628		65.0887	0.02479
	1.82229	1e-06		3.02719	-3.6e-05		3.16857	-3.7e-05		-2.33317e-05	0.002		5.43812	7.6e-05		55.8183	0.03892		62.7824	0.03629		65.0881	0.0248
	1.83468	-1.6e-05		3.04687	-4.6e-05		3.17573	-3.3e-05		-2.41895e-05	0.002		5.48938	7.6e-05		55.8179	0.03895		62.7819	0.03629		65.0875	0.02482
	1.84589	-4e-06		3.07044	-8.4e-05		3.18459	-2.9e-05		-2.67787e-05	0.00201		5.51833	8e-05		55.8176	0.03898		62.7814	0.0363		65.087	0.02483
	1.85247	-2e-06		3.10374	-9.8e-05		3.19636	-2.8e-05		-2.99468e-05	0.00201		5.55853	7e-05		55.8172	0.03901		62.7809	0.03631		65.0864	0.02484
	1.86363	1.6e-05		3.12513	-0.000106		3.20576	-2.8e-05		-3.25378e-05	0.00201		5.60098	5.3e-05		55.8169	0.03905		62.7804	0.03632		65.0858	0.02485
	1.8763	1.7e-05		3.14422	-7.7e-05		3.21867	-3.1e-05		-3.33961e-05	0.00201		5.64322	3.5e-05		55.8165	0.03908		62.7799	0.03632		65.0853	0.02486
	1.88339	1.1e-05		3.17795	-8.7e-05		3.22804	-3.6e-05		-3.54078e-05	0.00201		5.67885	2.1e-05		55.8162	0.03911		62.7794	0.03633		65.0847	0.02487
	1.89443	2.2e-05		3.19899	-0.000109		3.23573	-3.6e-05		-3.62656e-05	0.00201		5.73018	2e-06		55.8158	0.03914		62.7789	0.03634		65.0841	0.02487
	1.90494	1.7e-05		3.22106	-0.000115		3.24714	-2.6e-05		-3.82774e-05	0.00201		5.76806	-6e-06		55.8155	0.03917		62.7784	0.03636		65.0836	0.02488
	1.91656	1.1e-05		3.25295	-0.000107		3.25558	-2.8e-05		-3.91352e-05	0.00202		5.79044	4e-06		55.8151	0.0392		62.7779	0.03637		65.083	0.02488
	1.9238	1.2e-05		3.27253	-0.00011		3.26623	-1.7e-05		-4.11469e-05	0.00202		5.8551	7e-06		55.8148	0.03923		62.7774	0.03638		65.0824	0.02489
	1.93342	1.7e-05		3.29229	-0.00011		3.28004	-2.2e-05		-4.14273e-05	0.00202		5.87283	2e-05		55.8144	0.03926		62.7769	0.03639		65.0818	0.02489
	1.94621	2.5e-05		3.32677	-9.1e-05		3.28733	-9e-06		-4.11288e-05	0.00202		5.92203	1.1e-05		55.8141	0.03928		62.7764	0.03641		65.0813	0.02489
	1.95372	3.8e-05		3.34784	-8.7e-05		3.29737	-4e-06		-4.08299e-05	0.00202		5.9733	1.5e-05		55.8137	0.03931		62.7759	0.03642		65.0807	0.02489
	1.96514	2.7e-05		3.37175	-7.1e-05		3.30941	1e-06		-4.05309e-05	0.00202		6.00232	2.7e-05		55.8133	0.03934		62.7754	0.03644		65.0801	0.02489
	1.97693	2.8e-05		3.40202	-8e-05		3.31637	2e-06		-4.08095e-05	0.00203		6.04034	3.8e-05		55.813	0.03937		62.7748	0.03645		65.0795	0.02488
	1.98423	2.2e-05		3.42305	-4e-05		3.3248	5e-06		-4.28208e-05	0.00203		6.09149	4.3e-05		55.8126	0.03939		62.7743	0.03647		65.0789	0.02488
	1.99313	1.5e-05		3.44412	1.3e-05		3.33937	8e-06		-4.25237e-05	0.00203		6.12502	4e-05		55.8122	0.03942		62.7738	0.03648		65.0783	0.02488
	2.00658	2.2e-05		3.47895	4.7e-05		3.34702	1.5e-05		-4.04924e-05	0.00203		6.16071	3.3e-05		55.8119	0.03945		62.7733	0.0365		65.0777	0.02487
	2.01437	2e-05		3.5012	6e-05		3.35663	2.2e-05		-4.25019e-05	0.00203		6.21655	3.2e-05		55.8115	0.03947		62.7728	0.03652		65.0772	0.02486
	2.02578	2.2e-05		3.52091	6.8e-05		3.36864	2e-05		-4.56695e-05	0.00204		6.24982	3.6e-05		55.8111	0.0395		62.7722	0.03654		65.0766	0.02486
	2.03803	1.1e-05		3.54593	7.3e-05		3.37794	3e-05		-4.7683e-05	0.00204		6.28341	2.9e-05		55.8108	0.03952		62.7717	0.03656		65.076	0.02485
	2.04398	-9e-06		3.57382	7.9e-05		3.38358	2e-05		-4.44987e-05	0.00204		6.32136	4.3e-05		55.8104	0.03955		62.7712	0.03658		65.0754	0.02484
	2.05446	-1.8e-05		3.6046	9.6e-05		3.39821	2.6e-05		-4.01554e-05	0.00204		6.37484	4.9e-05		55.81	0.03957		62.7707	0.0366		65.0748	0.02483
	2.06622	-1.7e-05		3.62533	0.0001		3.40721	1.9e-05		-4.27405e-05	0.00205		6.40604	5e-05		55.8097	0.0396		62.7701	0.03662		65.0742	0.02482
	2.07069	-2.6e-05		3.64615	9e-05		3.41562	2.1e-05		-4.1289e-05	0.00205		6.43935	4.8e-05		55.8093	0.03962		62.7696	0.03664		65.0736	0.02481
	2.08466	-1.9e-05		3.68261	5.7e-05		3.42776	1.3e-05		-4.09891e-05	0.00205		6.49283	4.6e-05		55.8089	0.03964		62.7691	0.03666		65.073	0.0248
	2.09615	-2.2e-05		3.69364	2.6e-05		3.43789	3e-06		-4.3e-05	0.00206		6.52873	6.2e-05		55.8085	0.03966		62.7685	0.03668		65.0724	0.02479
	2.10449	-1.2e-05		3.71579	1.7e-05		3.44557	-4e-06		-4.27029e-05	0.00206		6.56443	7.3e-05		55.8081	0.03969		62.768	0.0367		65.0718	0.02478
	2.11593	1e-06		3.75218	-2e-06		3.4582	-3e-06		-4.00942e-05	0.00206		6.60671	6.1e-05		55.8078	0.03971		62.7674	0.03672		65.0712	0.02477
	2.12593	-5e-06		3.77453	-2e-06		3.46758	-6e-06		-3.9216e-05	0.00207		6.65136	4.9e-05		55.8074	0.03973		62.7669	0.03674		65.0705	0.02477
	2.13036	6e-06		3.79687	1e-06		3.47639	-8e-06		-3.83391e-05	0.00207		6.68024	4.1e-05		55.807	0.03975		62.7664	0.03676		65.0699	0.02476
	2.14603	4e-06		3.83026	-7e-06		3.48982	-8e-06		-3.63074e-05	0.00207		6.73383	2.4e-05		55.8066	0.03977		62.7658	0.03678		65.0693	0.02475
	2.15668	1e-06		3.85285	-2.4e-05		3.4977	-1.5e-05		-3.83169e-05	0.00207		6.7696	9e-06		55.8062	0.03978		62.7653	0.0368		65.0687	0.02474
	2.16744	-2e-06		3.86651	-3.6e-05		3.50483	-1.1e-05		-4.14845e-05	0.00208		6.80515	-6e-06		55.8058	0.0398		62.7647	0.03682		65.0681	0.02474
	2.17648	8e-06		3.90411	-4.2e-05		3.51815	-1.3e-05		-4.34981e-05	0.00208		6.85427	-2.4e-05		55.8054	0.03982		62.7642	0.03684		65.0674	0.02473
	2.18737	2.7e-05		3.92518	-2.9e-05		3.52593	2e-06		-4.14686e-05	0.00208		6.87666	-2.2e-05		55.805	0.03984		62.7637	0.03686		65.0668	0.02473
	2.19682	4.9e-05		3.94753	-8e-06		3.54167	1.2e-05		-4.05909e-05	0.00209		6.9256	-3.1e-05		55.8046	0.03985		62.7631	0.03688		65.0662	0.02472
	2.20474	2.9e-05		3.98085	1.7e-05		3.55015	1e-05		-4.0869e-05	0.00209		6.97918	-2.1e-05		55.8042	0.03987		62.7626	0.03689		65.0656	0.02472
	2.2164	6e-06		4.00046	5.6e-05		3.55793	6e-06		-4.28803e-05	0.00209		7.00806	-1.5e-05		55.8038	0.03988		62.762	0.03691		65.065	0.02471
	2.22806	4e-06		4.02408	5.5e-05		3.57025	9e-06		-4.3738e-05	0.0021		7.0439	-1.5e-05		55.8034	0.0399		62.7614	0.03693		65.0643	0.02471
	2.23522	-6e-06		4.05069	5.4e-05		3.57862	1.9e-05		-4.63273e-05	0.0021		7.09513	-1.3e-05		55.803	0.03991		62.7609	0.03695		65.0637	0.02471
	2.24622	8e-06		4.07597	5.5e-05		3.58695	3.6e-05		-4.89178e-05	0.0021		7.1264	-8e-06		55.8026	0.03993		62.7603	0.03697		65.0631	0.0247
	2.25625	3e-06		4.0966	5.6e-05		3.6	4.6e-05		-4.97761e-05	0.00211		7.15072	-5e-06		55.8022	0.03994		62.7598	0.03699		65.0624	0.0247
	2.26432	1.5e-05		4.12877	4.6e-05		3.60944	4.5e-05		-5.17878e-05	0.00211		7.2134	6e-06		55.8018	0.03995		62.7592	0.037		65.0618	0.0247
	2.27639	1.3e-05		4.15094	5.1e-05		3.61764	5.3e-05		-5.14907e-05	0.00211		7.24903	2.2e-05		55.8014	0.03996		62.7586	0.03702		65.0611	0.02469
	2.28763	-1.2e-05		4.16921	1.4e-05		3.63052	4.6e-05		-4.8882e-05	0.00212		7.27805	2.3e-05		55.801	0.03997		62.7581	0.03704		65.0605	0.02469
	2.29596	-3.4e-05		4.20113	-1.1e-05		3.63888	5.5e-05		-4.85813e-05	0.00212		7.34062	3.6e-05		55.8006	0.03999		62.7575	0.03706		65.0599	0.02469
	2.30548	-2.5e-05		4.22203	-6.5e-05		3.6477	6.4e-05		-5.11696e-05	0.00212		7.37182	1.5e-05		55.8002	0.04		62.7569	0.03708		65.0592	0.02469
	2.31877	-1.4e-05		4.24618	-0.000104		3.66054	7.7e-05		-5.37602e-05	0.00212		7.40282	4e-06		55.7998	0.04		62.7564	0.03709		65.0586	0.02469
	2.32475	-2e-06		4.27787	-9.9e-05		3.66985	8.8e-05		-5.46184e-05	0.00213		7.4586	-1e-05		55.7994	0.04001		62.7558	0.03711		65.0579	0.02469
	2.3335	7e-06		4.29879	-0.000102		3.67763	8e-05		-5.66302e-05	0.00213		7.49001	-1e-05		55.7989	0.04002		62.7552	0.03713		65.0573	0.02469
	2.34783	2e-06		4.33239	-0.00011		3.69133	7.8e-05		-5.69105e-05	0.00213		7.5256	-2e-06		55.7985	0.04003		62.7546	0.03715		65.0566	0.02469
	2.35582	1.3e-05		4.35446	-9.7e-05		3.70018	7.4e-05		-5.6612e-05	0.00213		7.57926	4e-06		55.7981	0.04004		62.754	0.03716		65.056	0.02469
	2.3664	-1.2e-05		4.37147	-7.4e-05		3.70866	7.1e-05		-5.68906e-05	0.00213		7.61271	-4e-06		55.7977	0.04004		62.7535	0.03718		65.0553	0.02469
	2.37812	-1.4e-05		4.39362	-3.9e-05		3.72087	6.3e-05		-5.89019e-05	0.00214		7.64387	-2e-05		55.7973	0.04005		62.7529	0.0372		65.0546	0.02469
	2.38467	-1.2e-05		4.41932	3e-06		3.72931	6e-05		-5.97597e-05	0.00214		7.69074	-3.8e-05		55.7968	0.04005		62.7523	0.03722		65.054	0.0247
	2.39674	2e-06		4.43126	-1e-06		3.7381	4.8e-05		-6.17714e-05	0.00214		7.73305	-6.2e-05		55.7964	0.04006		62.7517	0.03723		65.0533	0.0247
	2.40733	1.8e-05		4.43921	1.8e-05		3.75017	3.8e-05		-6.14743e-05	0.00214		7.76639	-4.9e-05		55.796	0.04006		62.7511	0.03725		65.0527	0.0247
	2.41542	2.7e-05		4.44872	2e-05		3.75924	1.7e-05		-5.94431e-05	0.00214		7.82232	-4.2e-05		55.7956	0.04006		62.7505	0.03727		65.052	0.0247
	2.4267	3.1e-05		4.4627	1.4e-05		3.76837	4e-06		-6.08751e-05	0.00214		7.85795	-2.1e-05		55.7951	0.04006		62.7499	0.03729		65.0513	0.02471
	2.43721	4e-05		4.47104	2.2e-05		3.78061	-3e-06		-6.17324e-05	0.00213		7.88686	-1.7e-05		55.7947	0.04006		62.7494	0.03731		65.0507	0.02471
	2.44954	4.3e-05		4.47917	3.9e-05		3.78844	-1.6e-05		-6.43216e-05	0.00213		7.94259	-1e-05		55.7943	0.04007		62.7488	0.03732		65.05	0.02471
	2.45738	3.6e-05		4.49241	3.5e-05		3.7974	-1.5e-05		-6.63348e-05	0.00213		7.96719	-9e-06		55.7938	0.04007		62.7482	0.03734		65.0493	0.02472
	2.46718	5.9e-05		4.50116	3.6e-05		3.81016	-1.3e-05		-6.37279e-05	0.00213		8.00949	-6e-06		55.7934	0.04006		62.7476	0.03736		65.0487	0.02472
	2.47756	5e-05		4.5077	7e-06		3.81994	-1.1e-05		-6.11174e-05	0.00213		8.06531	-3e-06		55.793	0.04006		62.747	0.03738		65.048	0.02472
	2.48637	5.5e-05		4.5234	-3e-06		3.83212	-8e-06		-6.19715e-05	0.00213		8.09427	1.1e-05		55.7925	0.04006		62.7464	0.03739		65.0473	0.02473
	2.498	4e-05		4.53113	9e-06		3.84036	-1.7e-05		-5.99412e-05	0.00212		8.12768	2e-05		55.7921	0.04006		62.7458	0.03741		65.0466	0.02473
	2.50762	3.2e-05		4.54015	2.3e-05		3.8487	-2.4e-05		-5.90634e-05	0.00212		8.18143	1.5e-05		55.7917	0.04005		62.7452	0.03743		65.046	0.02474
	2.51634	2.9e-05		4.5532	3.9e-05		3.8598	-2.5e-05		-5.76091e-05	0.00212		8.21478	2.3e-05		55.7912	0.04005		62.7446	0.03745		65.0453	0.02474
	2.52772	1.9e-05		4.56053	5.2e-05		3.87098	-4e-05		-5.21123e-05	0.00211		8.2348	2.2e-05		55.7908	0.04005		62.7439	0.03746		65.0446	0.02475
	2.53654	1.8e-05		4.56928	5.6e-05		3.87941	-4.9e-05		-4.8922e-05	0.00211		8.2973	3.3e-05		55.7903	0.04004		62.7433	0.03748		65.0439	0.02475
	2.54474	2.3e-05		4.58311	6.1e-05		3.89145	-6.1e-05		-5.03532e-05	0.00211		8.33522	3.6e-05		55.7899	0.04003		62.7427	0.03749		65.0432	0.02475
	2.55792	1.8e-05		4.59042	6.3e-05		3.89972	-6.8e-05		-4.94782e-05	0.0021		8.36648	3.9e-05		55.7894	0.04003		62.7421	0.0375		65.0425	0.02476
	2.56726	-1e-06		4.59982	5e-05		3.90913	-6.2e-05		-4.51367e-05	0.0021		8.42442	4.8e-05		55.789	0.04002		62.7415	0.03751		65.0418	0.02476
	2.57688	7e-06		4.61035	4.7e-05		3.92231	-5.5e-05		-4.59894e-05	0.00209		8.4578	4.2e-05		55.7885	0.04001		62.7409	0.03752		65.0412	0.02477
	2.58732	-3e-06		4.62158	4.5e-05		3.93069	-5.3e-05		-4.62689e-05	0.00209		8.49125	2.9e-05		55.7881	0.04		62.7403	0.03753		65.0405	0.02477
	2.59909	1.3e-05		4.63034	4.3e-05		3.93912	-5.2e-05		-4.71253e-05	0.00208		8.53818	2e-05		55.7876	0.03999		62.7396	0.03754		65.0398	0.02477
	2.60462	5e-06		4.6421	4.2e-05		3.95189	-6.1e-05		-5.08694e-05	0.00208		8.57848	1.1e-05		55.7872	0.03999		62.739	0.03755		65.0391	0.02478
	2.61721	1.1e-05		4.65175	2.6e-05		3.96144	-5.4e-05		-4.94188e-05	0.00207		8.61393	-1e-06		55.7867	0.03998		62.7384	0.03755		65.0384	0.02478
	2.62815	1.6e-05		4.65898	2e-05		3.96954	-3.6e-05		-4.91189e-05	0.00207		8.66077	-8e-06		55.7863	0.03997		62.7378	0.03755		65.0377	0.02478
	2.63593	8e-06		4.67071	1e-06		3.98261	-1.3e-05		-5.11298e-05	0.00206		8.69422	-2.4e-05		55.7858	0.03995		62.7371	0.03755		65.037	0.02479
	2.64711	5e-06		4.67798	-3.3e-05		3.99161	1.7e-05		-5.14101e-05	0.00205		8.72551	-3.2e-05		55.7853	0.03994		62.7365	0.03755		65.0363	0.02479
	2.65931	4e-06		4.69029	-5.7e-05		3.99593	2.9e-05		-5.11116e-05	0.00205		8.77449	-3.8e-05		55.7849	0.03993		62.7359	0.03755		65.0356	0.0248
	2.66658	1e-05		4.70174	-6.8e-05		4.01112	2.4e-05		-5.02353e-05	0.00204		8.81476	-4.4e-05		55.7844	0.03992		62.7353	0.03755		65.0349	0.0248
	2.6772	2e-05		4.71066	-8.7e-05		4.02177	1.9e-05		-4.82036e-05	0.00203		8.84595	-2.5e-05		55.7839	0.0399		62.7346	0.03755		65.0342	0.0248
	2.6893	3.6e-05		4.7199	-0.000108		4.02955	1.6e-05		-4.90581e-05	0.00203		8.90393	-1.2e-05		55.7835	0.03989		62.734	0.03754		65.0335	0.02481
	2.69591	2.2e-05		4.73263	-0.000112		4.04266	3.4e-05		-4.76052e-05	0.00202		8.93526	7e-06		55.783	0.03988		62.7334	0.03754		65.0327	0.02481
	2.70733	3.3e-05		4.73771	-0.00012		4.05048	5.4e-05		-4.90377e-05	0.00201		8.9731	6e-06		55.7825	0.03986		62.7327	0.03753		65.032	0.02481
	2.71975	1.6e-05		4.75383	-0.000107		4.05916	6.3e-05		-4.98951e-05	0.00201		9.02214	1.4e-05		55.7821	0.03985		62.7321	0.03752		65.0313	0.02482
	2.72965	1.7e-05		4.76286	-0.000116		4.06964	6.7e-05		-5.19068e-05	0.002		9.04885	2.1e-05		55.7816	0.03983		62.7314	0.03751		65.0306	0.02482
	2.73767	1.3e-05		4.76995	-9.9e-05		4.08037	6.3e-05		-5.21872e-05	0.00199		9.09558	2.9e-05		55.7811	0.03981		62.7308	0.0375		65.0299	0.02482
	2.74649	1.6e-05		4.78376	-7.6e-05		4.08974	5.2e-05		-5.18887e-05	0.00198		9.14701	3.5e-05		55.7806	0.0398		62.7302	0.03749		65.0292	0.02483
	2.76061	3.5e-05		4.79248	-5.4e-05		4.10092	4.9e-05		-5.10123e-05	0.00197		9.17817	3e-05		55.7801	0.03978		62.7295	0.03747		65.0284	0.02483
	2.76849	4.3e-05		4.80189	-3.2e-05		4.11202	3.8e-05		-4.78257e-05	0.00197		9.21608	2.6e-05		55.7797	0.03976		62.7289	0.03746		65.0277	0.02483
	2.77883	3.3e-05		4.81303	-8e-06		4.11967	3.1e-05		-4.52147e-05	0.00196		9.26737	2.3e-05		55.7792	0.03974		62.7282	0.03744		65.027	0.02483
	2.79105	2.6e-05		4.8225	1e-05		4.13064	3e-05		-4.66463e-05	0.00195		9.30076	3.7e-05		55.7787	0.03972		62.7276	0.03742		65.0262	0.02483
	2.79772	3e-05		4.83095	1.7e-05		4.13831	2e-05		-4.69262e-05	0.00194		9.32306	3.6e-05		55.7782	0.0397		62.7269	0.03741		65.0255	0.02484
	2.80835	3.1e-05		4.84423	3.1e-05		4.15011	1.7e-05		-4.66277e-05	0.00193		9.38805	5.4e-05		55.7777	0.03969		62.7263	0.03739		65.0248	0.02484
	2.81741	4.8e-05		4.85287	2.1e-05		4.16215	6e-06		-4.57514e-05	0.00193		9.42122	5.5e-05		55.7773	0.03967		62.7256	0.03736		65.024	0.02484
	2.82668	2.8e-05		4.86073	2.7e-05		4.17069	0		-4.31422e-05	0.00192		9.45249	5.8e-05		55.7768	0.03965		62.7249	0.03734		65.0233	0.02484
	2.83879	2.4e-05		4.87273	1.5e-05		4.18287	-8e-06		-4.2264e-05	0.00191		9.50603	3.3e-05		55.7763	0.03963		62.7243	0.03732		65.0226	0.02484
	2.84921	1.9e-05		4.88113	2.2e-05		4.19217	-1.9e-05		-4.19646e-05	0.00191		9.54169	2.3e-05		55.7758	0.03961		62.7236	0.03729		65.0218	0.02485
	2.85754	9e-06		4.88954	1.3e-05		4.1983	-2.6e-05		-4.22431e-05	0.0019		9.57292	1.3e-05		55.7753	0.03959		62.723	0.03727		65.0211	0.02485
	2.86813	1e-06		4.90341	1.4e-05		4.21422	-2.3e-05		-4.3677e-05	0.0019		9.62646	7e-06		55.7748	0.03957		62.7223	0.03724		65.0203	0.02485
	2.87757	-8e-06		4.91175	1e-06		4.22259	-2.6e-05		-4.16471e-05	0.00189		9.65555	1e-06		55.7743	0.03955		62.7216	0.03721		65.0196	0.02485
	2.88532	-8e-06		4.91995	-1.9e-05		4.23034	-2.5e-05		-4.07694e-05	0.00189		9.69114	-1.1e-05		55.7738	0.03953		62.721	0.03718		65.0189	0.02485
	2.89937	-7e-06		4.93324	-3.4e-05		4.24438	-2.7e-05		-4.047e-05	0.00188		9.7469	-2.1e-05		55.7733	0.03951		62.7203	0.03714		65.0181	0.02486
	2.90905	-1.9e-05		4.94192	-6.3e-05		4.25271	-2.6e-05		-4.07485e-05	0.00188		9.78491	-3.9e-05		55.7728	0.03949		62.7197	0.03711		65.0173	0.02486
	2.91856	-2.9e-05		4.94984	-8.1e-05		4.26084	-1.4e-05		-4.27598e-05	0.00187		9.81617	-3.8e-05		55.7723	0.03947		62.719	0.03708		65.0166	0.02486
	2.92828	-1.7e-05		4.96371	-8.5e-05		4.27309	-1.2e-05		-4.36176e-05	0.00187		9.8473	-5.7e-05		55.7718	0.03945		62.7183	0.03704		65.0159	0.02486
	2.94126	-2.5e-05		4.97253	-6.8e-05		4.28226	-6e-06		-4.56294e-05	0.00186		9.90081	-5.8e-05		55.7713	0.03943		62.7176	0.037		65.0151	0.02486
	2.9452	-2.1e-05		4.98163	-7.4e-05		4.2906	-2e-06		-4.59097e-05	0.00186		9.93429	-5.8e-05		55.7708	0.03941		62.7169	0.03696		65.0143	0.02486
	2.95959	-2e-05		4.9947	-7.5e-05		4.30346	-7e-06		-4.44564e-05	0.00186		9.99225	-5.1e-05		55.7703	0.03939		62.7163	0.03692		65.0136	0.02487
	2.96962	-1.5e-05		5.00246	-8.2e-05		4.31128	-7e-06		-3.9537e-05	0.00185		10.0235	-5.7e-05		55.7698	0.03937		62.7156	0.03688		65.0128	0.02487
	2.97695	5e-06		5.00851	-7.4e-05		4.31979	-1.1e-05		-3.86569e-05	0.00185		10.0591	-6.5e-05		55.7693	0.03935		62.7149	0.03684		65.0121	0.02487
	2.98786	8e-06		5.024	-4.5e-05		4.33235	-1.4e-05		-4.06673e-05	0.00185		10.1126	-7.2e-05		55.7687	0.03933		62.7142	0.0368		65.0113	0.02487
	2.99979	1.3e-05		5.03249	-3.6e-05		4.34062	-1.5e-05		-4.15251e-05	0.00184		10.1349	-8.1e-05		55.7682	0.03931		62.7135	0.03675		65.0105	0.02487
	3.01038	1.3e-05		5.04075	-1.8e-05		4.35052	-2.3e-05		-4.35369e-05	0.00184		10.1795	-7.2e-05		55.7677	0.03929		62.7129	0.03671		65.0098	0.02488
	3.01882	1.7e-05		5.05476	5e-06		4.36386	-3.8e-05		-4.38172e-05	0.00184		10.2306	-5.1e-05		55.7672	0.03927		62.7122	0.03667		65.009	0.02488
	3.03096	3.7e-05		5.06255	1.3e-05		4.37168	-4e-05		-4.29413e-05	0.00184		10.2641	-2.3e-05		55.7667	0.03925		62.7115	0.03663		65.0082	0.02488
	3.04165	6.2e-05		5.07621	9e-06		4.38116	-4.4e-05		-3.97547e-05	0.00184		10.2999	-2.4e-05		55.7662	0.03923		62.7108	0.0366		65.0075	0.02487
	3.04926	6e-05		5.08388	2.4e-05		4.39337	-3.7e-05		-3.65663e-05	0.00183		10.3511	-2.5e-05		55.7656	0.03921		62.7101	0.03656		65.0067	0.02487
	3.06089	6.3e-05		5.09316	4.2e-05		4.40116	-4e-05		-3.51102e-05	0.00183		10.3824	-3.3e-05		55.7651	0.03919		62.7094	0.03652		65.0059	0.02487
	3.07123	5.9e-05		5.10502	5.6e-05		4.40873	-4.3e-05		-3.19231e-05	0.00183		10.4069	-2.2e-05		55.7646	0.03917		62.7087	0.03648		65.0051	0.02487
	3.07846	4.4e-05		5.11491	6.3e-05		4.42347	-3.6e-05		-2.93121e-05	0.00183		10.4693	-1.1e-05		55.7641	0.03915		62.708	0.03645		65.0044	0.02487
	3.08856	4.6e-05		5.12325	7.9e-05		4.43302	-3.7e-05		-3.18986e-05	0.00183		10.5029	-5e-06		55.7635	0.03914		62.7073	0.03641		65.0036	0.02486
	3.10191	3.4e-05		5.13619	0.000109		4.44139	-2.8e-05		-3.67989e-05	0.00183		10.5362	-8e-06		55.763	0.03912		62.7066	0.03638		65.0028	0.02486
	3.10973	4e-05		5.14367	0.000119		4.45418	-1.8e-05		-3.7659e-05	0.00182		10.5943	-4.2e-05		55.7625	0.0391		62.7059	0.03635		65.002	0.02485
	3.11977	2.5e-05		5.15204	0.000104		4.46204	-6e-06		-3.7361e-05	0.00182		10.6255	-5.5e-05		55.7619	0.03908		62.7052	0.03631		65.0012	0.02485
	3.13118	6e-06		5.16525	8.9e-05		4.47587	-3e-06		-3.76395e-05	0.00182		10.6591	-6.9e-05		55.7614	0.03907		62.7045	0.03628		65.0004	0.02484
	3.13896	-9e-06		5.17303	8e-05		4.48352	1e-06		-4.02283e-05	0.00182		10.7103	-7.3e-05		55.7609	0.03905		62.7038	0.03625		64.9996	0.02483
	3.14824	-2.2e-05		5.18196	6.3e-05		4.49176	-1e-06		-4.28189e-05	0.00182		10.7439	-6.7e-05		55.7603	0.03903		62.7031	0.03622		64.9988	0.02482
	3.16224	-2.7e-05		5.19583	4.8e-05		4.50504	2.1e-05		-4.30997e-05	0.00182		10.7817	-5.1e-05		55.7598	0.03902		62.7024	0.03619		64.998	0.02482
	3.16889	-2.6e-05		5.20368	2.6e-05		4.51331	3.3e-05		-4.22237e-05	0.00182		10.8328	-1.5e-05		55.7593	0.039		62.7016	0.03616		64.9972	0.02481
	3.17961	-2.2e-05		5.21195	2.1e-05		4.52113	4.8e-05		-3.90371e-05	0.00182		10.8643	1e-06		55.7587	0.03899		62.7009	0.03614		64.9964	0.0248
	3.19234	-2.5e-05		5.2252	0		4.53462	5.2e-05		-3.52713e-05	0.00182		10.8954	1e-05		55.7582	0.03897		62.7002	0.03611		64.9957	0.02479
	3.19943	-7e-06		5.23357	-3.3e-05		4.54344	4.3e-05		-3.20824e-05	0.00182		10.9444	1.9e-05		55.7576	0.03896		62.6995	0.03608		64.9949	0.02478
	3.20995	-1.4e-05		5.24329	-4e-05		4.55216	3.3e-05		-3.17812e-05	0.00182		10.9846	2.8e-05		55.7571	0.03894		62.6988	0.03606		64.9941	0.02476
	3.22188	4e-06		5.25457	-4e-05		4.5643	2.2e-05		-3.3792e-05	0.00181		11.0179	3.4e-05		55.7565	0.03893		62.6981	0.03603		64.9933	0.02475
	3.22912	-1e-06		5.26498	-3.6e-05		4.57305	2e-05		-3.40723e-05	0.00181		11.0715	4.7e-05		55.756	0.03892		62.6973	0.03601		64.9925	0.02474
	3.24033	7e-06		5.2729	-4.7e-05		4.58131	2.9e-05		-3.37739e-05	0.00181		11.1027	4.8e-05		55.7555	0.0389		62.6966	0.03598		64.9916	0.02473
	3.25084	1.5e-05		5.28618	-6.1e-05		4.59474	4.3e-05		-3.40524e-05	0.00181		11.1407	5.6e-05		55.7549	0.03889		62.6959	0.03596		64.9908	0.02471
	3.25928	2e-06		5.29438	-5.8e-05		4.60311	3.8e-05		-3.60637e-05	0.00181		11.1898	5.8e-05		55.7544	0.03888		62.6951	0.03594		64.99	0.0247
	3.27035	-7e-06		5.30154	-3.2e-05		4.61211	4.2e-05		-3.69215e-05	0.00181		11.2165	3.6e-05		55.7538	0.03887		62.6944	0.03592		64.9892	0.02468
	3.28195	-1.4e-05		5.31417	-3.6e-05		4.62477	2.7e-05		-3.83558e-05	0.00181		11.2611	2.3e-05		55.7532	0.03886		62.6937	0.03591		64.9884	0.02467
	3.29045	-2.2e-05		5.32199	-6e-05		4.63348	3e-05		-3.69034e-05	0.00181		11.2924	1.4e-05		55.7527	0.03886		62.693	0.03589		64.9876	0.02465
	3.30118	-3e-05		5.33257	-8.1e-05		4.64203	2.5e-05		-3.83359e-05	0.00181		11.3524	-2e-06		55.7521	0.03885		62.6922	0.03588		64.9868	0.02463
	3.31183	-1.9e-05		5.34475	-0.000117		4.65555	4.8e-05		-3.86157e-05	0.00181		11.3904	-3.8e-05		55.7516	0.03884		62.6915	0.03587		64.986	0.02461
	3.32228	-2.7e-05		5.35375	-0.000118		4.6641	7.1e-05		-3.83173e-05	0.00181		11.4216	-5.2e-05		55.751	0.03884		62.6907	0.03586		64.9852	0.02459
	3.33075	-8e-06		5.36256	-0.000113		4.67233	7.9e-05		-3.74409e-05	0.00181		11.4573	-7.1e-05		55.7504	0.03883		62.69	0.03585		64.9843	0.02457
	3.34242	-2.7e-05		5.37474	-8.6e-05		4.68233	7.4e-05		-3.48317e-05	0.00181		11.5108	-6.6e-05		55.7499	0.03883		62.6893	0.03584		64.9835	0.02454
	3.35106	-2e-05		5.3846	-5.8e-05		4.69354	6.5e-05		-3.4531e-05	0.00181		11.542	-6.8e-05		55.7493	0.03882		62.6885	0.03584		64.9827	0.02452
	3.35822	-1.5e-05		5.39796	-5.4e-05		4.70274	6.1e-05		-3.71193e-05	0.00181		11.5956	-7.8e-05		55.7487	0.03882		62.6878	0.03584		64.9819	0.0245
	3.37137	-1.3e-05		5.40563	-6.2e-05		4.71492	4.6e-05		-3.97099e-05	0.00181		11.629	-9.4e-05		55.7482	0.03882		62.687	0.03583		64.981	0.02447
	3.38375	-1e-05		5.41349	-4.7e-05		4.72259	4.7e-05		-3.99907e-05	0.00181		11.6646	-9.6e-05		55.7476	0.03882		62.6863	0.03583		64.9802	0.02444
	3.38991	-8e-06		5.42528	-2.2e-05		4.73256	5.1e-05		-3.96922e-05	0.00181		11.7139	-9.7e-05		55.747	0.03882		62.6855	0.03584		64.9794	0.02442
	3.40154	-1e-05		5.43458	6e-06		4.74546	5.2e-05		-3.99707e-05	0.00181		11.7494	-8.8e-05		55.7465	0.03882		62.6848	0.03584		64.9785	0.02439
	3.41319	-7e-06		5.44441	3.7e-05		4.75383	4e-05		-4.1982e-05	0.00181		11.7828	-5.9e-05		55.7459	0.03882		62.684	0.03584		64.9777	0.02436
	3.41931	0		5.45707	4.3e-05		4.76165	3.6e-05		-4.22624e-05	0.00181		11.8141	-2.3e-05		55.7453	0.03882		62.6833	0.03585		64.9769	0.02433
	3.42852	-9e-06		5.46538	4.7e-05		4.77421	1.4e-05		-4.19639e-05	0.00181		11.8744	3e-06		55.7447	0.03882		62.6825	0.03586		64.976	0.0243
	3.44288	9e-06		5.47333	3.5e-05		4.78255	1.1e-05		-4.1665e-05	0.00181		11.9032	-1e-06		55.7442	0.03883		62.6818	0.03587		64.9752	0.02426
	3.44941	-9e-06		5.48495	2.7e-05		4.79736	-5e-06		-4.19435e-05	0.00181		11.939	8e-06		55.7436	0.03883		62.681	0.03588		64.9744	0.02423
	3.4601	7e-06		5.49215	2.9e-05		4.80521	-4e-06		-4.39548e-05	0.00181		11.9947	1.1e-05		55.743	0.03884		62.6802	0.03589		64.9735	0.0242
	3.47176	1.7e-05		5.50388	1.6e-05		4.81309	-3e-06		-4.42351e-05	0.00181		12.0282	2.3e-05		55.7424	0.03884		62.6795	0.0359		64.9727	0.02417
	3.48072	3.6e-05		5.51699	1e-06		4.82576	4e-06		-4.39367e-05	0.00181		12.0661	2.8e-05		55.7418	0.03885		62.6787	0.03592		64.9718	0.02413
	3.48802	4.9e-05		5.52539	6e-06		4.8353	1.3e-05		-4.36377e-05	0.00181		12.1062	3.9e-05		55.7413	0.03886		62.6779	0.03593		64.971	0.0241
	3.50341	4.6e-05		5.53401	-1e-06		4.8426	2.5e-05		-4.39163e-05	0.00181		12.1508	4.5e-05		55.7407	0.03886		62.6772	0.03594		64.9701	0.02407
	3.50943	3.5e-05		5.54701	-2e-06		4.85785	4e-05		-4.59276e-05	0.00181		12.1842	3.9e-05		55.7401	0.03887		62.6764	0.03596		64.9693	0.02404
	3.52033	3.8e-05		5.55414	-5e-06		4.86543	4.1e-05		-4.62079e-05	0.00181		12.2333	1.8e-05		55.7395	0.03887		62.6756	0.03597		64.9684	0.024
	3.53327	4.6e-05		5.56182	-1.5e-05		4.87384	5.4e-05		-4.64869e-05	0.00181		12.269	3e-06		55.7389	0.03888		62.6748	0.03599		64.9676	0.02397
	3.53991	5.7e-05		5.57639	-2.6e-05		4.8845	5.8e-05		-4.84982e-05	0.00182		12.3025	-1e-05		55.7383	0.03889		62.6741	0.036		64.9667	0.02394
	3.55226	8.4e-05		5.5851	-4.9e-05		4.89501	6.3e-05		-4.9356e-05	0.00182		12.3604	-3.7e-05		55.7377	0.03889		62.6733	0.03602		64.9658	0.02391
	3.56223	7.1e-05		5.5934	-7.1e-05		4.90345	5.9e-05		-5.13677e-05	0.00182		12.3804	-4.1e-05		55.7371	0.0389		62.6725	0.03604		64.965	0.02388
	3.57305	6.7e-05		5.606	-6.7e-05		4.91625	6.2e-05		-5.22255e-05	0.00182		12.4251	-4.2e-05		55.7365	0.03891		62.6717	0.03605		64.9641	0.02385
	3.58087	4.2e-05		5.61602	-6e-05		4.92438	5.5e-05		-5.42373e-05	0.00183		12.4607	-2.9e-05		55.7359	0.03892		62.6709	0.03607		64.9633	0.02381
	3.59294	3.7e-05		5.62118	-5.4e-05		4.93379	3.6e-05		-5.45176e-05	0.00183		12.5121	-1.4e-05		55.7353	0.03893		62.6702	0.03609		64.9624	0.02378
	3.60464	3.8e-05		5.63602	-4.3e-05		4.94476	1.8e-05		-5.47966e-05	0.00183		12.5499	-9e-06		55.7347	0.03893		62.6694	0.03611		64.9615	0.02375
	3.61245	3.2e-05		5.64449	-3.4e-05		4.95295	1.4e-05		-5.62305e-05	0.00184		12.5746	-8e-06		55.7341	0.03894		62.6686	0.03613		64.9606	0.02372
	3.622	2.8e-05		5.6538	-1.7e-05		4.96374	8e-06		-5.4778e-05	0.00184		12.6279	-3e-05		55.7335	0.03895		62.6678	0.03615		64.9598	0.02369
	3.63137	1.7e-05		5.66591	0		4.97717	3e-06		-5.6788e-05	0.00184		12.6724	-3.8e-05		55.7329	0.03896		62.667	0.03617		64.9589	0.02366
	3.64079	-8e-06		5.67531	2.3e-05		4.98488	9e-06		-5.93781e-05	0.00185		12.7037	-4.8e-05		55.7323	0.03897		62.6662	0.03619		64.958	0.02363
	3.65282	-2.5e-05		5.68331	4.7e-05		4.99422	6e-06		-5.96589e-05	0.00185		12.7596	-5.4e-05		55.7317	0.03898		62.6654	0.03622		64.9571	0.0236
	3.66324	-2e-05		5.69573	5.7e-05		5.00626	8e-06		-5.99379e-05	0.00186		12.7885	-6.2e-05		55.7311	0.03899		62.6646	0.03624		64.9563	0.02357
	3.67091	-2.7e-05		5.70575	4.2e-05		5.01345	0		-6.31041e-05	0.00186		12.8264	-7.3e-05		55.7305	0.039		62.6638	0.03626		64.9554	0.02354
	3.6833	-1.3e-05		5.71914	3.5e-05		5.02169	1.8e-05		-6.74274e-05	0.00187		12.8799	-9.7e-05		55.7299	0.03901		62.663	0.03629		64.9545	0.02351
	3.6924	-2.6e-05		5.72634	1.1e-05		5.03618	3.2e-05		-6.53998e-05	0.00188		12.9156	-0.000109		55.7293	0.03902		62.6622	0.03631		64.9536	0.02348
	3.69849	-2.4e-05		5.73572	7e-06		5.04566	3.7e-05		-6.22123e-05	0.00188		12.9491	-0.000102		55.7287	0.03903		62.6614	0.03633		64.9527	0.02345
	3.71274	-1.7e-05		5.7483	-1e-05		5.05359	3e-05		-6.13337e-05	0.00189		12.996	-8.3e-05		55.728	0.03904		62.6606	0.03635		64.9518	0.02343
	3.72322	-2.2e-05		5.7555	-2.5e-05		5.06579	1.2e-05		-6.10343e-05	0.00189		13.0338	-6e-05		55.7274	0.03905		62.6598	0.03638		64.951	0.0234
	3.73077	-1.8e-05		5.76318	-2.5e-05		5.07562	-5e-06		-6.07353e-05	0.0019		13.0717	-5.7e-05		55.7268	0.03905		62.659	0.03639		64.9501	0.02337
	3.74312	-2e-05		5.77764	-1.7e-05		5.08002	-1e-05		-6.04364e-05	0.00191		13.1033	-4e-05		55.7262	0.03906		62.6582	0.03641		64.9492	0.02335
	3.75481	-2.7e-05		5.78552	-1e-06		5.09699	-1.2e-05		-5.956e-05	0.00191		13.1543	-1.2e-05		55.7255	0.03907		62.6574	0.03643		64.9483	0.02332
	3.7593	-2.6e-05		5.7956	-7e-06		5.10499	-1.5e-05		-5.63734e-05	0.00192		13.1878	5e-06		55.7249	0.03908		62.6566	0.03645		64.9474	0.0233
	3.77328	-2.4e-05		5.80863	-4e-06		5.11824	-1.8e-05		-5.3185e-05	0.00193		13.2212	1.3e-05		55.7243	0.03909		62.6557	0.03646		64.9465	0.02327
	3.78383	-3.2e-05		5.81541	-1.1e-05		5.12668	-3.7e-05		-5.23063e-05	0.00194		13.2747	2.2e-05		55.7237	0.03909		62.6549	0.03648		64.9456	0.02325
	3.79137	-3e-05		5.82407	-4e-06		5.13613	-3.4e-05		-5.25844e-05	0.00194		13.308	2e-05		55.723	0.0391		62.6541	0.03649		64.9447	0.02323
	3.80296	-4.3e-05		5.83794	-1.7e-05		5.14754	-3.3e-05		-5.45957e-05	0.00195		13.3594	1.6e-05		55.7224	0.03911		62.6533	0.0365		64.9437	0.0232
	3.81448	-4.5e-05		5.84756	-2e-06		5.1564	-2.7e-05		-5.48761e-05	0.00196		13.3905	1.7e-05		55.7218	0.03911		62.6525	0.03652		64.9429	0.02318
	3.82227	-4.6e-05		5.85582	-7e-06		5.16574	-2.3e-05		-5.40001e-05	0.00197		13.4307	3.5e-05		55.7211	0.03912		62.6517	0.03653		64.9419	0.02316
	3.83226	-5.9e-05		5.86858	-1.5e-05		5.17801	-2.3e-05		-5.19684e-05	0.00197		13.4619	5.5e-05		55.7205	0.03912		62.6508	0.03654		64.941	0.02314
	3.84427	-4.7e-05		5.87641	-3.3e-05		5.18635	-2.5e-05		-5.2823e-05	0.00198		13.5154	5.1e-05		55.7199	0.03913		62.65	0.03654		64.9401	0.02312
	3.85631	-4.6e-05		5.88522	-5.1e-05		5.19406	-2.9e-05		-5.07927e-05	0.00199		13.5488	3.9e-05		55.7192	0.03913		62.6492	0.03655		64.9392	0.0231
	3.86219	-4.8e-05		5.89772	-2.9e-05		5.20756	-2e-05		-4.93375e-05	0.002		13.5892	2.4e-05		55.7186	0.03914		62.6483	0.03656		64.9383	0.02308
	3.8734	-5.3e-05		5.90664	-1.4e-05		5.21513	-1.5e-05		-4.67279e-05	0.00201		13.638	2.8e-05		55.718	0.03914		62.6475	0.03656		64.9374	0.02306
	3.88477	-5.6e-05		5.91507	-8e-06		5.2234	-1.1e-05		-4.58497e-05	0.00202		13.6648	2.5e-05		55.7173	0.03915		62.6467	0.03657		64.9365	0.02305
	3.89263	-4.3e-05		5.92732	-1e-06		5.23831	-1.9e-05		-4.61277e-05	0.00202		13.7093	2.5e-05		55.7167	0.03915		62.6459	0.03657		64.9355	0.02303
	3.90267	-2.2e-05		5.9358	1.9e-05		5.24668	-1.8e-05		-4.8139e-05	0.00203		13.7607	2.1e-05		55.716	0.03916		62.645	0.03657		64.9346	0.02301
	3.91439	-2.4e-05		5.94572	2.7e-05		5.2545	-1.9e-05		-4.78419e-05	0.00204		13.7897	1.6e-05		55.7154	0.03916		62.6442	0.03658		64.9337	0.023
	3.92283	-2.2e-05		5.95783	4.8e-05		5.26778	-1.1e-05		-4.52332e-05	0.00205		13.8297	-6e-06		55.7147	0.03916		62.6433	0.03658		64.9328	0.02298
	3.93279	-8e-06		5.96669	4.8e-05		5.27515	-1.2e-05		-4.49325e-05	0.00206		13.861	-4e-06		55.7141	0.03917		62.6425	0.03658		64.9318	0.02296
	3.94539	-6e-06		5.97596	4.9e-05		5.2839	-1e-05		-4.69433e-05	0.00207		13.919	5e-06		55.7134	0.03917		62.6416	0.03658		64.9309	0.02295
	3.953	1.2e-05		5.98882	2.4e-05		5.29823	-9e-06		-4.66462e-05	0.00208		13.95	2.1e-05		55.7128	0.03917		62.6408	0.03657		64.93	0.02293
	3.96244	9e-06		5.99717	1.4e-05		5.30639	-1.4e-05		-4.40375e-05	0.00209		14.0015	2.8e-05		55.7121	0.03917		62.6399	0.03657		64.9291	0.02291
	3.97472	1.9e-05		6.00474	-2e-06		5.31531	-1.5e-05		-4.31593e-05	0.00209		14.0371	2.6e-05		55.7115	0.03918		62.6391	0.03657		64.9281	0.0229
	3.98233	2e-05		6.01833	2e-06		5.32863	-1.3e-05		-4.17051e-05	0.0021		14.0661	3.6e-05		55.7108	0.03918		62.6383	0.03657		64.9272	0.02288
	3.99426	5e-06		6.02587	5e-06		5.337	-1.3e-05		-3.67857e-05	0.00211		14.1196	4.7e-05		55.7102	0.03918		62.6374	0.03657		64.9262	0.02286
	4.0052	-2e-06		6.03971	2e-06		5.34492	-8e-06		-3.53282e-05	0.00212		14.1531	5e-05		55.7095	0.03918		62.6365	0.03656		64.9253	0.02284
	4.01188	1e-06		6.0479	0		5.35758	-4e-06		-3.50283e-05	0.00212		14.1955	4e-05		55.7088	0.03919		62.6357	0.03656		64.9244	0.02283
	4.02461	-9e-06		6.05684	-6e-06		5.36578	3e-06		-3.53069e-05	0.00213		14.2403	1.8e-05		55.7082	0.03919		62.6348	0.03656		64.9234	0.02281
	4.0355	-1.7e-05		6.0686	-2.1e-05		5.37512	2.4e-05		-3.73182e-05	0.00214		14.2735	8e-06		55.7075	0.03919		62.634	0.03655		64.9225	0.02279
	4.03937	-2.2e-05		6.07794	-2.5e-05		5.38779	2.8e-05		-3.8176e-05	0.00214		14.3115	1e-05		55.7068	0.03919		62.6331	0.03655		64.9215	0.02278
	4.05446	-3.4e-05		6.08482	-2.4e-05		5.39664	3.8e-05		-4.01877e-05	0.00215		14.3493	3e-06		55.7062	0.03919		62.6323	0.03654		64.9206	0.02276
	4.06404	-1.7e-05		6.09647	-2.6e-05		5.40501	4.3e-05		-4.10455e-05	0.00216		14.405	1.3e-05		55.7055	0.03919		62.6314	0.03653		64.9196	0.02274
	4.07176	-2.7e-05		6.10509	-3.7e-05		5.4185	4.1e-05		-4.30573e-05	0.00216		14.4385	1.9e-05		55.7048	0.03919		62.6305	0.03653		64.9187	0.02272
	4.085	-1.1e-05		6.11689	-5e-05		5.42674	4.1e-05		-4.33376e-05	0.00217		14.4675	1.6e-05		55.7042	0.03919		62.6297	0.03652		64.9177	0.0227
	4.09594	1e-06		6.12823	-4.4e-05		5.43877	3.7e-05		-4.36166e-05	0.00217		14.5077	6e-06		55.7035	0.03919		62.6288	0.03651		64.9168	0.02269
	4.10247	1.1e-05		6.13674	-4e-05		5.44825	2.5e-05		-4.56279e-05	0.00218		14.5565	-2e-05		55.7028	0.03919		62.6279	0.03651		64.9158	0.02267
	4.11376	2.5e-05		6.14657	-5.7e-05		5.45589	1.5e-05		-4.53308e-05	0.00218		14.599	-2.5e-05		55.7022	0.03919		62.6271	0.0365		64.9149	0.02265
	4.12482	3.3e-05		6.15947	-7.5e-05		5.46918	1e-06		-4.27221e-05	0.00218		14.6302	-3.4e-05		55.7015	0.03919		62.6262	0.03649		64.9139	0.02263
	4.13596	3e-05		6.165	-7.7e-05		5.47755	-5e-06		-4.18439e-05	0.00219		14.666	-5.6e-05		55.7008	0.03919		62.6253	0.03648		64.9129	0.02261
	4.14489	2.6e-05		6.17652	-7.6e-05		5.48654	3e-06		-4.15445e-05	0.00219		14.7172	-8.9e-05		55.7001	0.03919		62.6244	0.03647		64.912	0.02259
	4.15523	2.4e-05		6.18932	-6e-05		5.49713	1.6e-05		-4.1823e-05	0.0022		14.7461	-9.2e-05		55.6994	0.03919		62.6236	0.03646		64.911	0.02258
	4.16519	1.4e-05		6.198	-5.1e-05		5.50765	2.3e-05		-4.38343e-05	0.0022		14.8041	-0.000112		55.6987	0.03919		62.6227	0.03645		64.91	0.02256
	4.17253	3.3e-05		6.20572	-2.9e-05		5.51581	4e-05		-4.35372e-05	0.0022		14.8421	-0.000123		55.6981	0.03919		62.6218	0.03644		64.9091	0.02254
	4.18505	1.7e-05		6.21865	-1.6e-05		5.52858	6e-05		-4.1506e-05	0.0022		14.8731	-0.000138		55.6974	0.03919		62.6209	0.03643		64.9081	0.02252
	4.19685	3e-05		6.22751	-1.4e-05		5.53784	7.1e-05		-4.2938e-05	0.00221		14.9246	-0.00011		55.6967	0.03919		62.62	0.03642		64.9071	0.0225
	4.20349	2e-05		6.23543	-2.4e-05		5.54757	7.9e-05		-4.32179e-05	0.00221		14.9556	-8.2e-05		55.696	0.03919		62.6191	0.03641		64.9062	0.02248
	4.21518	1.5e-05		6.24968	-1.2e-05		5.55687	8.1e-05		-4.2342e-05	0.00221		14.9957	-3.6e-05		55.6953	0.03919		62.6183	0.03641		64.9052	0.02246
	4.22629	2e-05		6.25802	-7e-06		5.56459	7e-05		-3.97328e-05	0.00221		15.018	1.5e-05		55.6946	0.03919		62.6174	0.0364		64.9042	0.02245
	4.23396	3e-05		6.26674	9e-06		5.57694	5.6e-05		-3.88546e-05	0.00221		15.0782	5.4e-05		55.6939	0.03919		62.6165	0.03639		64.9032	0.02243
	4.24102	4.8e-05		6.28061	0		5.58897	4.1e-05		-3.85552e-05	0.00221		15.1207	6.9e-05		55.6932	0.03918		62.6156	0.03638		64.9022	0.02241
	4.25652	5.2e-05		6.28846	-5e-06		5.59717	2.3e-05		-3.88338e-05	0.00222		15.1497	8e-05		55.6925	0.03918		62.6147	0.03637		64.9013	0.0224
	4.26375	4.4e-05		6.29721	-9e-06		5.60655	2e-06		-4.08451e-05	0.00222		15.2033	0.000103		55.6918	0.03918		62.6138	0.03636		64.9003	0.02238
	4.27492	3e-05		6.30849	-2e-05		5.6189	-1.9e-05		-4.11254e-05	0.00222		15.2344	0.000107		55.6911	0.03918		62.6129	0.03635		64.8993	0.02236
	4.28668	3.6e-05		6.31827	-2.5e-05		5.62437	-4.1e-05		-4.14044e-05	0.00222		15.2767	0.00011		55.6904	0.03918		62.612	0.03634		64.8983	0.02235
	4.29333	7e-06		6.32714	-2e-05		5.63712	-6.6e-05		-4.39931e-05	0.00222		15.3236	6.7e-05		55.6897	0.03918		62.6111	0.03633		64.8973	0.02233
	4.3027	1.8e-05		6.33973	-7e-06		5.64882	-7.5e-05		-4.71612e-05	0.00222		15.3591	4.9e-05		55.689	0.03917		62.6102	0.03632		64.8963	0.02232
	4.31589	1.1e-05		6.34816	8e-06		5.65695	-8e-05		-5.09071e-05	0.00221		15.3926	3.2e-05		55.6883	0.03917		62.6093	0.0363		64.8953	0.0223
	4.3247	2.7e-05		6.36155	2.6e-05		5.66476	-6.7e-05		-5.63858e-05	0.00221		15.4462	1.6e-05		55.6876	0.03917		62.6084	0.03629		64.8943	0.02229
	4.33401	3.5e-05		6.36705	3e-05		5.67895	-5.6e-05		-6.01336e-05	0.00221		15.4795	7e-06		55.6869	0.03917		62.6075	0.03628		64.8933	0.02227
	4.34636	2.8e-05		6.37539	5e-05		5.68774	-4.3e-05		-6.33025e-05	0.00221		15.5175	3e-06		55.6862	0.03917		62.6066	0.03627		64.8923	0.02226
	4.35363	2.1e-05		6.38947	4.8e-05		5.69621	-3.1e-05		-6.6471e-05	0.00221		15.56	-8e-06		55.6855	0.03916		62.6056	0.03626		64.8913	0.02225
	4.3659	8e-06		6.39974	4.6e-05		5.70897	-2e-05		-6.9062e-05	0.00221		15.6022	-2.1e-05		55.6848	0.03916		62.6047	0.03625		64.8903	0.02223
	4.37573	-7e-06		6.40753	3.7e-05		5.71687	-1.2e-05		-6.87654e-05	0.0022		15.6289	-2.9e-05		55.6841	0.03916		62.6038	0.03624		64.8893	0.02222
	4.38455	-1.2e-05		6.42115	2.4e-05		5.72517	5e-06		-6.61567e-05	0.0022		15.6691	-1.9e-05		55.6834	0.03915		62.6029	0.03623		64.8883	0.02221
	4.39441	-1e-06		6.42914	9e-06		5.74	1.3e-05		-6.52785e-05	0.0022		15.7247	1e-05		55.6827	0.03915		62.602	0.03622		64.8873	0.0222
	4.40707	-2.4e-05		6.43572	-2.1e-05		5.74724	2e-05		-6.49791e-05	0.0022		15.7605	1.1e-05		55.682	0.03915		62.6011	0.0362		64.8863	0.02218
	4.41838	-2.3e-05		6.45194	-6e-05		5.75862	3.1e-05		-6.41027e-05	0.00219		15.7941	9e-06		55.6812	0.03915		62.6001	0.03619		64.8853	0.02217
	4.42551	-5.8e-05		6.45796	-7.5e-05		5.7683	2.8e-05		-6.2071e-05	0.00219		15.8274	-1e-06		55.6805	0.03914		62.5992	0.03618		64.8843	0.02216
	4.4362	-6.9e-05		6.4673	-8.3e-05		5.77771	3.9e-05		-6.40805e-05	0.00219		15.8851	-4e-06		55.6798	0.03914		62.5983	0.03617		64.8833	0.02215
	4.44505	-6.8e-05		6.4812	-8.1e-05		5.79054	2.9e-05		-6.66706e-05	0.00218		15.9077	-5e-06		55.6791	0.03914		62.5974	0.03616		64.8822	0.02214
	4.45495	-4.9e-05		6.48982	-6.9e-05		5.80005	2.8e-05		-6.69514e-05	0.00218		15.9566	3e-06		55.6784	0.03914		62.5964	0.03614		64.8812	0.02214
	4.46547	-3e-05		6.49753	-6.8e-05		5.80825	1.7e-05		-6.66529e-05	0.00218		16.0056	3.1e-05		55.6776	0.03914		62.5955	0.03613		64.8802	0.02213
	4.4775	7e-06		6.51037	-5.3e-05		5.81984	-1e-06		-6.6354e-05	0.00218		16.0391	4e-05		55.6769	0.03914		62.5946	0.03612		64.8792	0.02212
	4.48521	1.4e-05		6.51988	-5.4e-05		5.8279	-1.6e-05		-6.66325e-05	0.00217		16.0727	2.7e-05		55.6762	0.03913		62.5936	0.0361		64.8782	0.02211
	4.49646	2.8e-05		6.52787	-4.6e-05		5.83631	-2.2e-05		-6.86438e-05	0.00217		16.1238	-7e-06		55.6754	0.03913		62.5927	0.03609		64.8771	0.0221
	4.50601	4.1e-05		6.54108	-2.6e-05		5.84911	-2.7e-05		-6.89242e-05	0.00217		16.1595	-1.9e-05		55.6747	0.03913		62.5918	0.03608		64.8761	0.0221
	4.51313	4.7e-05		6.54928	-9e-06		5.85811	-3.2e-05		-6.80483e-05	0.00216		16.1863	-3.3e-05		55.674	0.03913		62.5908	0.03606		64.8751	0.02209
	4.52687	5.7e-05		6.55897	-1.5e-05		5.86751	-2.3e-05		-6.54391e-05	0.00216		16.2441	-3.2e-05		55.6732	0.03913		62.5899	0.03605		64.874	0.02208
	4.53738	6.4e-05		6.57072	-2.7e-05		5.87914	-2.4e-05		-6.45609e-05	0.00216		16.2799	-4.6e-05		55.6725	0.03913		62.5889	0.03603		64.873	0.02208
	4.54551	7.1e-05		6.57868	-4.6e-05		5.89014	-1.3e-05		-6.4839e-05	0.00216		16.3112	-6.2e-05		55.6718	0.03913		62.588	0.03602		64.872	0.02207
	4.55603	5.7e-05		6.58864	-5.4e-05		5.89539	-1.8e-05		-6.68503e-05	0.00215		16.3669	-9.1e-05		55.671	0.03913		62.5871	0.036		64.871	0.02207
	4.56797	5.4e-05		6.60148	-3.7e-05		5.91168	-3e-06		-6.65532e-05	0.00215		16.4004	-0.000129		55.6703	0.03913		62.5861	0.03599		64.8699	0.02207
	4.57333	2.3e-05		6.60989	-4e-05		5.91943	6e-06		-6.39445e-05	0.00215		16.436	-0.000151		55.6696	0.03913		62.5852	0.03597		64.8689	0.02206
	4.58637	1.1e-05		6.6184	-3.2e-05		5.92777	8e-06		-6.30663e-05	0.00214		16.4916	-0.000143		55.6688	0.03913		62.5842	0.03596		64.8679	0.02206
	4.59834	-8e-06		6.6306	-3.3e-05		5.94116	1.1e-05		-6.27669e-05	0.00214		16.523	-0.000136		55.6681	0.03913		62.5833	0.03594		64.8668	0.02206
	4.60602	-2.3e-05		6.63891	-2.5e-05		5.94905	1.6e-05		-6.18905e-05	0.00214		16.5609	-0.000126		55.6673	0.03913		62.5823	0.03593		64.8658	0.02205
	4.61473	-2.8e-05		6.64687	-2e-05		5.95714	1.4e-05		-5.87039e-05	0.00213		16.5989	-0.000121		55.6666	0.03913		62.5814	0.03591		64.8647	0.02205
	4.62753	-3.5e-05		6.66056	-9e-06		5.96984	8e-06		-5.60929e-05	0.00213		16.6433	-0.000102		55.6658	0.03913		62.5804	0.03589		64.8637	0.02205
	4.63549	-2.7e-05		6.66959	1e-05		5.97862	1e-06		-5.81019e-05	0.00213		16.6856	-8.9e-05		55.6651	0.03913		62.5794	0.03587		64.8626	0.02205
	4.64538	-1.8e-05		6.68291	1.9e-05		5.98823	-1.5e-05		-6.06921e-05	0.00212		16.7171	-6.8e-05		55.6643	0.03913		62.5785	0.03586		64.8616	0.02205
	4.65822	-2.3e-05		6.69104	1e-05		6.00086	-1.2e-05		-6.09729e-05	0.00212		16.7682	-4e-05		55.6636	0.03913		62.5775	0.03584		64.8605	0.02205
	4.66601	-2.7e-05		6.69875	-1.1e-05		6.00934	-2.8e-05		-6.06744e-05	0.00212		16.8038	-1.3e-05		55.6628	0.03913		62.5766	0.03583		64.8594	0.02204
	4.67534	-8e-06		6.70917	-2.2e-05		6.01771	-1.9e-05		-6.03755e-05	0.00211		16.8349	-9e-06		55.6621	0.03913		62.5756	0.03581		64.8584	0.02204
	4.68749	1e-06		6.722	-2.6e-05		6.03037	-1.9e-05		-6.00765e-05	0.00211		16.8884	0		55.6613	0.03914		62.5746	0.03579		64.8573	0.02203
	4.69848	3.1e-05		6.72978	-1.4e-05		6.0385	-9e-06		-5.92002e-05	0.0021		16.9173	6e-06		55.6605	0.03914		62.5737	0.03578		64.8563	0.02203
	4.7063	3.8e-05		6.74033	-9e-06		6.04735	-5e-06		-5.60136e-05	0.0021		16.9576	3e-05		55.6598	0.03914		62.5727	0.03576		64.8552	0.02203
	4.71627	4.5e-05		6.7516	-9e-06		6.06008	-5e-06		-5.398e-05	0.00209		16.9978	4.6e-05		55.659	0.03914		62.5717	0.03575		64.8542	0.02202
	4.72913	5.6e-05		6.76029	2e-06		6.06898	-1e-05		-5.77218e-05	0.00209		17.0445	3.1e-05		55.6582	0.03914		62.5707	0.03573		64.8531	0.02201
	4.73636	4.2e-05		6.77181	0		6.08247	-1.1e-05		-5.91584e-05	0.00208		17.0757	1e-06		55.6575	0.03914		62.5698	0.03572		64.852	0.02201
	4.74785	4.1e-05		6.78108	3e-06		6.09018	-8e-06		-6.11707e-05	0.00208		17.1247	-3e-06		55.6567	0.03914		62.5688	0.0357		64.851	0.022
	4.75885	2.9e-05		6.7889	6e-06		6.09834	-1.4e-05		-6.08736e-05	0.00207		17.1649	6e-06		55.6559	0.03914		62.5678	0.03569		64.8499	0.02199
	4.76705	3.7e-05		6.80221	7e-06		6.11229	-7e-06		-5.76874e-05	0.00207		17.1872	1.9e-05		55.6552	0.03915		62.5668	0.03568		64.8488	0.02198
	4.77594	4.4e-05		6.81059	1.4e-05		6.12045	-1.6e-05		-5.4499e-05	0.00206		17.2518	2.5e-05		55.6544	0.03915		62.5659	0.03566		64.8478	0.02198
	4.78663	3.6e-05		6.8201	2.8e-05		6.12757	-1e-06		-5.41978e-05	0.00206		17.2852	2e-05		55.6536	0.03915		62.5649	0.03565		64.8467	0.02197
	4.79545	3e-05		6.83265	1.6e-05		6.14106	-9e-06		-5.62086e-05	0.00205		17.3186	1.5e-05		55.6529	0.03915		62.5639	0.03563		64.8456	0.02196
	4.8067	3.4e-05		6.8404	5e-06		6.14985	-1.2e-05		-5.6489e-05	0.00205		17.3722	-2.7e-05		55.6521	0.03915		62.5629	0.03562		64.8445	0.02195
	4.81877	2.6e-05		6.84874	1e-06		6.15888	-1.7e-05		-5.61905e-05	0.00204		17.4057	-4e-05		55.6513	0.03916		62.5619	0.03561		64.8435	0.02194
	4.82703	1.4e-05		6.8624	-1.5e-05		6.17268	-1.7e-05		-5.58916e-05	0.00203		17.4435	-2.7e-05		55.6505	0.03916		62.5609	0.0356		64.8424	0.02193
	4.83672	1.4e-05		6.87092	-1.1e-05		6.18088	-1.4e-05		-5.61701e-05	0.00203		17.4902	-4e-06		55.6497	0.03916		62.5599	0.03558		64.8413	0.02191
	4.84631	5e-06		6.87928	-1.5e-05		6.1897	-1.4e-05		-5.76039e-05	0.00202		17.5262	1.4e-05		55.649	0.03916		62.559	0.03557		64.8402	0.0219
	4.8536	3.1e-05		6.89326	-3e-06		6.2007	-1.6e-05		-5.5574e-05	0.00201		17.5593	-6e-06		55.6482	0.03917		62.558	0.03556		64.8391	0.02189
	4.86806	3.1e-05		6.90159	3e-06		6.21024	-1.3e-05		-5.41189e-05	0.00201		17.5973	-3.5e-05		55.6474	0.03917		62.557	0.03555		64.838	0.02188
	4.87858	3.5e-05		6.90913	3e-06		6.21907	-7e-06		-5.09318e-05	0.002		17.6553	-6.8e-05		55.6466	0.03917		62.556	0.03554		64.8369	0.02186
	4.88643	3.2e-05		6.92021	8e-06		6.23197	-2.5e-05		-4.71659e-05	0.00199		17.6846	-9.2e-05		55.6458	0.03917		62.555	0.03553		64.8358	0.02185
	4.89691	1.9e-05		6.93172	1.7e-05		6.24031	-2.2e-05		-4.45545e-05	0.00199		17.7177	-0.000102		55.645	0.03917		62.554	0.03552		64.8348	0.02183
	4.90826	6e-06		6.93944	1.7e-05		6.24913	-3.1e-05		-4.65635e-05	0.00198		17.7757	-7.4e-05		55.6442	0.03917		62.553	0.0355		64.8337	0.02182
	4.91386	8e-06		6.95127	2.5e-05		6.26137	-2.1e-05		-4.85762e-05	0.00197		17.8046	-5.8e-05		55.6435	0.03917		62.5519	0.0355		64.8326	0.0218
	4.92735	1e-05		6.96008	4e-05		6.27099	-2.5e-05		-4.65467e-05	0.00197		17.8448	-3.2e-05		55.6427	0.03917		62.5509	0.03549		64.8315	0.02179
	4.93894	2.1e-05		6.96977	3.5e-05		6.27933	-2.7e-05		-4.62464e-05	0.00196		17.8782	-2.1e-05		55.6419	0.03917		62.5499	0.03548		64.8304	0.02177
	4.94576	3.1e-05		6.97912	2.7e-05		6.29164	-2.5e-05		-4.88347e-05	0.00195		17.9318	-1.9e-05		55.6411	0.03917		62.5489	0.03547		64.8293	0.02176
	4.95793	1.3e-05		6.99111	-1e-06		6.30112	-2.5e-05		-5.14253e-05	0.00194		17.9651	1e-06		55.6403	0.03917		62.5479	0.03546		64.8282	0.02174
	4.96931	1.1e-05		7.00374	-6e-06		6.30952	-3.9e-05		-5.17061e-05	0.00194		18.003	2.3e-05		55.6395	0.03917		62.5469	0.03545		64.8271	0.02172
	4.97941	-1.3e-05		7.01204	-1e-05		6.32219	-5.2e-05		-5.19851e-05	0.00193		18.0476	4.1e-05		55.6387	0.03917		62.5459	0.03544		64.826	0.0217
	4.98799	0		7.02152	-2.2e-05		6.331	-5.5e-05		-5.3419e-05	0.00192		18.0787	6.3e-05		55.6379	0.03917		62.5449	0.03543		64.8248	0.02168
	4.99862	7e-06		7.03373	-2.5e-05		6.33973	-6.4e-05		-5.08116e-05	0.00192		18.1346	7e-05		55.6371	0.03917		62.5438	0.03543		64.8237	0.02166
	5.00985	1.1e-05		7.04172	-2.4e-05		6.35197	-5.8e-05		-4.76236e-05	0.00191		18.1679	5.5e-05		55.6362	0.03917		62.5428	0.03542		64.8226	0.02164
	5.01764	8e-06		7.05161	-2.1e-05		6.35927	-7e-05		-4.6745e-05	0.0019		18.2036	5.3e-05		55.6354	0.03917		62.5418	0.03541		64.8215	0.02162
	5.0293	-2e-06		7.063	-1.8e-05		6.36919	-5.9e-05		-4.70231e-05	0.00189		18.2346	2.8e-05		55.6346	0.03917		62.5408	0.03541		64.8204	0.0216
	5.04088	-2.3e-05		7.07143	-9e-06		6.37936	-6.2e-05		-4.90344e-05	0.00189		18.2949	1.7e-05		55.6338	0.03917		62.5397	0.0354		64.8193	0.02158
	5.04635	-3.2e-05		7.08126	2e-06		6.39037	-5.7e-05		-4.98921e-05	0.00188		18.3285	-2.2e-05		55.633	0.03917		62.5387	0.0354		64.8182	0.02156
	5.05649	-3.4e-05		7.09357	2.8e-05		6.40244	-4.9e-05		-5.19039e-05	0.00187		18.3528	-3.9e-05		55.6322	0.03916		62.5377	0.03539		64.817	0.02154
	5.07005	-3.5e-05		7.10126	3e-05		6.41126	-4.5e-05		-5.16068e-05	0.00187		18.4153	-5.7e-05		55.6314	0.03916		62.5367	0.03538		64.8159	0.02152
	5.07856	-1.2e-05		7.11145	3.2e-05		6.42109	-5e-05		-4.89981e-05	0.00186		18.4487	-5.1e-05		55.6306	0.03916		62.5356	0.03538		64.8148	0.02149
	5.08786	-2.7e-05		7.12079	3.2e-05		6.43409	-5.6e-05		-4.75425e-05	0.00185		18.4822	-5.6e-05		55.6297	0.03916		62.5346	0.03538		64.8136	0.02147
	5.10035	-1.6e-05		7.13235	-3e-06		6.43949	-6.1e-05		-4.55103e-05	0.00184		18.5245	-6.4e-05		55.6289	0.03915		62.5336	0.03537		64.8125	0.02145
	5.10751	-2.6e-05		7.14065	-3.8e-05		6.45015	-6.8e-05		-4.75198e-05	0.00184		18.5713	-8.8e-05		55.6281	0.03915		62.5325	0.03537		64.8114	0.02142
	5.11741	-2.4e-05		7.15324	-7.9e-05		6.46349	-6.4e-05		-4.95325e-05	0.00183		18.607	-0.000106		55.6273	0.03915		62.5315	0.03537		64.8103	0.0214
	5.12938	-2.4e-05		7.16254	-9.6e-05		6.47211	-6.8e-05		-4.7503e-05	0.00182		18.6539	-0.000105		55.6265	0.03914		62.5305	0.03537		64.8091	0.02138
	5.13816	-2.6e-05		7.17106	-0.000107		6.48162	-5.6e-05		-4.66253e-05	0.00182		18.6939	-9.9e-05		55.6256	0.03914		62.5294	0.03537		64.808	0.02136
	5.14892	-2.6e-05		7.18275	-0.000115		6.49373	-6.2e-05		-4.69033e-05	0.00181		18.7251	-6.8e-05		55.6248	0.03913		62.5284	0.03537		64.8069	0.02133
	5.161	-1.5e-05		7.18949	-0.000127		6.50037	-6.2e-05		-4.89146e-05	0.0018		18.7653	-5.6e-05		55.624	0.03912		62.5273	0.03538		64.8057	0.02131
	5.16791	-1.4e-05		7.20008	-0.000118		6.50753	-4.9e-05		-4.9195e-05	0.0018		18.8122	-3.6e-05		55.6232	0.03912		62.5263	0.03538		64.8046	0.02129
	5.17826	-1.9e-05		7.21426	-0.000114		6.52338	-3.1e-05		-4.88965e-05	0.00179		18.8523	-5.1e-05		55.6223	0.03911		62.5252	0.03539		64.8034	0.02127
	5.18988	-7e-06		7.22201	-0.000112		6.53105	-7e-06		-4.85976e-05	0.00179		18.8857	-5.9e-05		55.6215	0.0391		62.5242	0.0354		64.8023	0.02125
	5.1976	-1.9e-05		7.22965	-7.2e-05		6.54091	2e-06		-4.82987e-05	0.00178		18.9214	-4.6e-05		55.6207	0.0391		62.5231	0.03541		64.8011	0.02123
	5.20963	4e-06		7.24311	-4.7e-05		6.55309	4e-06		-4.79997e-05	0.00178		18.9795	-2.2e-05		55.6198	0.03909		62.5221	0.03542		64.8	0.02121
	5.22073	1e-06		7.25034	-1.3e-05		6.56229	0		-4.65459e-05	0.00177		19.006	-1.2e-05		55.619	0.03908		62.521	0.03543		64.7989	0.0212
	5.2281	2.2e-05		7.25805	-1.5e-05		6.57062	-6e-06		-4.16265e-05	0.00177		19.0417	-2.3e-05		55.6181	0.03907		62.52	0.03544		64.7977	0.02118
	5.23931	3e-05		7.27341	-4e-06		6.58131	-2.1e-05		-4.01691e-05	0.00176		19.0907	-5.5e-05		55.6173	0.03906		62.5189	0.03546		64.7965	0.02116
	5.25049	3e-05		7.28133	1.7e-05		6.59176	-1.8e-05		-3.98692e-05	0.00176		19.1352	-8.6e-05		55.6165	0.03905		62.5179	0.03548		64.7954	0.02114
	5.26024	2.7e-05		7.29011	2.8e-05		6.60089	-2.1e-05		-3.89928e-05	0.00175		19.1619	-9.8e-05		55.6156	0.03904		62.5168	0.03549		64.7943	0.02113
	5.27013	3.1e-05		7.30398	3.7e-05		6.6141	-2.3e-05		-3.69611e-05	0.00175		19.1975	-9.9e-05		55.6148	0.03903		62.5157	0.03551		64.7931	0.02111
	5.28059	2.7e-05		7.31173	5.3e-05		6.62237	-1.8e-05		-3.89706e-05	0.00174		19.2532	-7.5e-05		55.614	0.03902		62.5147	0.03553		64.7919	0.02109
	5.2894	2.7e-05		7.32457	6.9e-05		6.63057	-1.8e-05		-4.15607e-05	0.00174		19.2866	-5.5e-05		55.6131	0.03901		62.5136	0.03555		64.7908	0.02108
	5.30116	3e-05		7.33349	6.7e-05		6.64153	-4e-06		-4.18415e-05	0.00173		19.3267	-4e-05		55.6123	0.039		62.5125	0.03558		64.7896	0.02106
	5.30784	1.5e-05		7.34349	7.6e-05		6.64998	-1e-06		-4.15431e-05	0.00173		19.3804	-3.5e-05		55.6114	0.03899		62.5115	0.0356		64.7884	0.02105
	5.31898	2.9e-05		7.35497	6.7e-05		6.6606	4e-06		-4.12441e-05	0.00173		19.4137	-4.4e-05		55.6106	0.03898		62.5104	0.03562		64.7873	0.02103
	5.32839	8e-06		7.3638	7.2e-05		6.67402	1e-05		-4.15227e-05	0.00172		19.4382	-5.1e-05		55.6097	0.03896		62.5093	0.03565		64.7861	0.02102
	5.33835	1.1e-05		7.37141	5.7e-05		6.68166	9e-06		-4.3534e-05	0.00172		19.4805	-3.8e-05		55.6089	0.03895		62.5082	0.03567		64.7849	0.02101
	5.34956	-5e-06		7.38486	3.8e-05		6.68993	9e-06		-4.32369e-05	0.00172		19.5407	-2.1e-05		55.608	0.03894		62.5072	0.0357		64.7838	0.02099
	5.36132	-1.5e-05		7.39261	3.3e-05		6.70474	9e-06		-4.06282e-05	0.00171		19.5721	3e-06		55.6071	0.03892		62.5061	0.03572		64.7826	0.02098
	5.36862	-2.3e-05		7.40032	1.9e-05		6.71023	0		-3.975e-05	0.00171		19.6053	1.7e-05		55.6063	0.03891		62.505	0.03575		64.7814	0.02097
	5.37917	-3.4e-05		7.41437	1e-06		6.72587	-1.1e-05		-4.0028e-05	0.0017		19.6566	2.1e-05		55.6054	0.03889		62.5039	0.03577		64.7802	0.02096
	5.38875	-5.4e-05		7.42419	-5e-06		6.73359	-2e-05		-4.20393e-05	0.0017		19.6946	2.1e-05		55.6046	0.03888		62.5028	0.0358		64.7791	0.02096
	5.39658	-5.8e-05		7.43315	-6e-06		6.74202	-3.4e-05		-4.23197e-05	0.0017		19.728	7e-06		55.6037	0.03886		62.5018	0.03582		64.7779	0.02095
	5.40975	-6.1e-05		7.4457	-1.1e-05		6.75489	-3.3e-05		-4.20212e-05	0.00169		19.7614	-3e-06		55.6028	0.03885		62.5007	0.03584		64.7767	0.02094
	5.42075	-6.7e-05		7.45335	0		6.76344	-4.1e-05		-4.22997e-05	0.00169		19.8171	1e-06		55.602	0.03883		62.4996	0.03587		64.7755	0.02094
	5.43227	-4.9e-05		7.46127	-1.1e-05		6.77229	-4.1e-05		-4.37336e-05	0.00168		19.8528	1.8e-05		55.6011	0.03882		62.4985	0.03589		64.7743	0.02093
	5.43947	-6.3e-05		7.47455	-1.4e-05		6.78437	-3.4e-05		-4.17037e-05	0.00168		19.8861	6.3e-05		55.6002	0.0388		62.4974	0.03592		64.7731	0.02093
	5.45064	-4.5e-05		7.48465	-2.2e-05		6.79267	-2.8e-05		-4.14034e-05	0.00167		19.9397	9.7e-05		55.5994	0.03878		62.4963	0.03594		64.7719	0.02093
	5.46258	-5.5e-05		7.49357	-3.6e-05		6.80108	-1.7e-05		-4.39917e-05	0.00167		19.9708	9.6e-05		55.5985	0.03877		62.4952	0.03597		64.7708	0.02093
	5.46911	-5.3e-05		7.50444	-3.5e-05		6.8156	-7e-06		-4.71597e-05	0.00166		20.0087	8.3e-05		55.5976	0.03875		62.4941	0.036		64.7696	0.02093
	5.48063	-5e-05		7.51399	-3.2e-05		6.82324	-6e-06		-4.91733e-05	0.00166		20.0622	6.5e-05		55.5968	0.03873		62.493	0.03602		64.7684	0.02093
	5.49163	-4.7e-05		7.52035	-4.1e-05		6.8311	-8e-06		-4.71439e-05	0.00165		20.0822	4e-05		55.5959	0.03871		62.492	0.03605		64.7672	0.02093
	5.49755	-3.6e-05		7.53443	-4.7e-05		6.84425	-5e-06		-4.56887e-05	0.00165		20.111	3.2e-05		55.595	0.03869		62.4909	0.03607		64.766	0.02093
	5.51194	-2.3e-05		7.5438	-4.8e-05		6.85185	-4e-06		-4.25016e-05	0.00164		20.1219	2.9e-05		55.5941	0.03868		62.4898	0.0361		64.7648	0.02094
	5.52321	-2.6e-05		7.55214	-5.1e-05		6.8624	9e-06		-3.93132e-05	0.00164		20.1325	4.7e-05		55.5932	0.03866		62.4886	0.03612		64.7636	0.02094
	5.52979	-2.7e-05		7.56449	-3e-05		6.87527	-6e-06		-3.78571e-05	0.00163		20.1408	4.8e-05		55.5924	0.03864		62.4875	0.03615		64.7624	0.02095
	5.5411	-2e-06		7.57366	-8e-06		6.88416	-1.1e-05		-3.52475e-05	0.00163		20.1515	2.3e-05		55.5915	0.03862		62.4864	0.03617		64.7612	0.02095
	5.55244	-7e-06		7.5815	2.3e-05		6.89153	-2.1e-05		-3.43693e-05	0.00162		20.1643	7e-06		55.5906	0.0386		62.4853	0.0362		64.76	0.02096
	5.56036	1.4e-05		7.59559	5.2e-05		6.90502	-2.3e-05		-3.40699e-05	0.00162		20.1737	2e-06		55.5897	0.03858		62.4842	0.03623		64.7588	0.02097
	5.57133	3e-06		7.60288	4.4e-05		6.91398	-1.8e-05		-3.43484e-05	0.00161		20.1819	3e-06		55.5888	0.03856		62.4831	0.03625		64.7576	0.02098
	5.58226	1.6e-05		7.61305	4.8e-05		6.92121	-1.2e-05		-3.57823e-05	0.0016		20.1902	-6e-06		55.5879	0.03854		62.482	0.03627		64.7563	0.02099
	5.59084	2.7e-05		7.62408	4.2e-05		6.93494	-3e-06		-3.37524e-05	0.0016		20.2034	-1.2e-05		55.587	0.03852		62.4809	0.03629		64.7551	0.021
	5.59911	2.3e-05		7.63412	3.8e-05		6.94279	3e-06		-3.28746e-05	0.00159		20.2089	-3.1e-05		55.5862	0.0385		62.4798	0.03631		64.7539	0.02101
	5.61236	2.4e-05		7.6463	4.8e-05		6.95286	7e-06		-3.31527e-05	0.00159		20.2246	-3.1e-05		55.5853	0.03849		62.4786	0.03633		64.7527	0.02102
	5.61969	2.3e-05		7.65505	5e-05		6.96403	8e-06		-3.5164e-05	0.00158		20.2339	-5e-05		55.5844	0.03847		62.4775	0.03634		64.7515	0.02103
	5.63062	2.2e-05		7.66352	4.7e-05		6.9734	3.1e-05		-3.54443e-05	0.00157		20.2413	-3.7e-05		55.5835	0.03845		62.4764	0.03636		64.7503	0.02104
	5.64225	2.3e-05		7.67545	3.8e-05		6.98056	2.8e-05		-3.51459e-05	0.00157		20.2555	-2.6e-05		55.5826	0.03844		62.4753	0.03637		64.749	0.02106
	5.64862	2.6e-05		7.685	2.3e-05		6.99492	3.3e-05		-3.48469e-05	0.00156		20.2633	-2.2e-05		55.5817	0.03842		62.4741	0.03638		64.7478	0.02107
	5.66034	1.5e-05		7.69285	9e-06		7.00308	2.8e-05		-3.4548e-05	0.00155		20.2721	-2.4e-05		55.5808	0.03841		62.473	0.03639		64.7466	0.02109
	5.67148	2.3e-05		7.70623	2.4e-05		7.01138	3.4e-05		-3.42491e-05	0.00155		20.2819	-4.8e-05		55.5799	0.03839		62.4719	0.0364		64.7454	0.0211
	5.67982	-2e-06		7.71402	2.1e-05		7.02428	3.7e-05		-3.39502e-05	0.00154		20.2943	-6.2e-05		55.579	0.03837		62.4708	0.0364		64.7441	0.02112
	5.69054	-3e-06		7.72385	3.8e-05		7.03366	2.8e-05		-3.42287e-05	0.00154		20.3025	-5.2e-05		55.5781	0.03836		62.4696	0.0364		64.7429	0.02113
	5.7014	-2e-06		7.7337	5.8e-05		7.04536	1.7e-05		-3.68174e-05	0.00153		20.3105	-2e-05		55.5772	0.03835		62.4685	0.03641		64.7417	0.02115
	5.71026	-1e-06		7.74574	7.2e-05		7.05483	1.9e-05		-3.88306e-05	0.00152		20.3247	1.4e-05		55.5763	0.03833		62.4674	0.03641		64.7404	0.02117
	5.72115	6e-06		7.75366	0.000125		7.06303	1.7e-05		-3.68011e-05	0.00152		20.3335	2.4e-05		55.5753	0.03832		62.4662	0.0364		64.7392	0.02119
	5.72945	-8e-06		7.76531	0.000164		7.07624	1.1e-05		-3.59234e-05	0.00151		20.3424	-3e-06		55.5744	0.03831		62.4651	0.0364		64.738	0.02121
	5.74405	-1.5e-05		7.77597	0.000188		7.08458	2.2e-05		-3.5624e-05	0.0015		20.3516	-3.7e-05		55.5735	0.03829		62.4639	0.0364		64.7367	0.02123
	5.75076	-1.1e-05		7.78424	0.000183		7.0941	1.7e-05		-3.53251e-05	0.0015		20.3634	-6.2e-05		55.5726	0.03828		62.4628	0.03639		64.7355	0.02125
	5.76128	-6e-06		7.7941	0.00018		7.10624	8e-06		-3.50262e-05	0.00149		20.3722	-5.7e-05		55.5717	0.03827		62.4617	0.03638		64.7343	0.02127
	5.77401	-2e-06		7.80247	0.00018		7.11408	-2.6e-05		-3.47272e-05	0.00148		20.385	-2.6e-05		55.5708	0.03826		62.4605	0.03637		64.733	0.02129
	5.78183	2.2e-05		7.81392	0.000197		7.11962	-4.6e-05		-3.55832e-05	0.00147		20.3922	0		55.5699	0.03825		62.4594	0.03636		64.7318	0.02131
	5.79213	1.5e-05		7.8256	0.0002		7.13505	-4.3e-05		-3.93273e-05	0.00147		20.4019	3e-06		55.5689	0.03823		62.4582	0.03635		64.7305	0.02133
	5.80268	2e-05		7.8356	0.000196		7.14473	-3.2e-05		-3.78767e-05	0.00146		20.4125	-3.1e-05		55.568	0.03822		62.4571	0.03633		64.7293	0.02136
	5.81119	1.5e-05		7.84335	0.000191		7.15314	-2.4e-05		-3.75768e-05	0.00145		20.424	-8.3e-05		55.5671	0.03821		62.4559	0.03632		64.728	0.02138
	5.82223	1.2e-05		7.85511	0.000141		7.16663	-1.9e-05		-3.95877e-05	0.00145		20.4317	-0.000106		55.5662	0.0382		62.4548	0.03631		64.7268	0.0214
	5.83447	2.6e-05		7.86131	0.000107		7.17434	-2.8e-05		-3.87131e-05	0.00144		20.4401	-0.000111		55.5652	0.03819		62.4536	0.03629		64.7255	0.02142
	5.84057	2.4e-05		7.8739	8.2e-05		7.18392	-3.4e-05		-3.37942e-05	0.00143		20.4545	-0.0001		55.5643	0.03818		62.4524	0.03628		64.7242	0.02144
	5.85264	3.3e-05		7.88652	9e-05		7.19396	-3.4e-05		-3.17593e-05	0.00142		20.4607	-9e-05		55.5634	0.03817		62.4513	0.03626		64.723	0.02146
	5.86201	3.2e-05		7.89413	9.5e-05		7.20482	-3.4e-05		-2.91492e-05	0.00142		20.4713	-9.1e-05		55.5625	0.03816		62.4501	0.03624		64.7217	0.02148
	5.86966	2.3e-05		7.9026	8.2e-05		7.21308	-1.5e-05		-2.8271e-05	0.00141		20.4856	-9.4e-05		55.5615	0.03815		62.449	0.03623		64.7205	0.0215
	5.8819	2e-05		7.91644	5e-05		7.22578	-6e-06		-2.79716e-05	0.0014		20.4943	-8.4e-05		55.5606	0.03815		62.4478	0.03621		64.7192	0.02152
	5.89366	2.3e-05		7.92425	2.9e-05		7.23412	3e-06		-2.76727e-05	0.0014		20.5031	-7.2e-05		55.5597	0.03814		62.4467	0.03619		64.7179	0.02154
	5.9003	1.6e-05		7.93633	1.8e-05		7.24249	0		-2.79512e-05	0.00139		20.5156	-4e-05		55.5587	0.03813		62.4455	0.03617		64.7167	0.02156
	5.91252	2.1e-05		7.94629	6e-06		7.25376	-2e-05		-3.054e-05	0.00138		20.5237	-2.7e-05		55.5578	0.03812		62.4443	0.03615		64.7154	0.02158
	5.92189	1.6e-05		7.95456	1e-05		7.26255	-3e-05		-3.31305e-05	0.00138		20.5299	-1.6e-05		55.5569	0.03811		62.4432	0.03613		64.7141	0.0216
	5.93019	1.1e-05		7.96833	5e-06		7.27414	-3e-05		-3.28339e-05	0.00137		20.5455	-1e-05		55.5559	0.0381		62.442	0.03611		64.7129	0.02162
	5.94005	2e-05		7.97676	2.1e-05		7.28517	-3.6e-05		-3.02252e-05	0.00136		20.5548	-6e-06		55.555	0.03809		62.4408	0.03609		64.7116	0.02163
	5.95385	9e-06		7.98507	3.6e-05		7.29388	-4e-05		-2.9347e-05	0.00135		20.5614	1e-06		55.554	0.03808		62.4396	0.03607		64.7103	0.02165
	5.96122	2.6e-05		7.99627	5.3e-05		7.30333	-3.6e-05		-2.84702e-05	0.00135		20.5724	8e-06		55.5531	0.03808		62.4385	0.03604		64.709	0.02167
	5.9717	3.3e-05		8.00458	6.9e-05		7.31612	-3.7e-05		-2.52836e-05	0.00134		20.5852	1e-06		55.5521	0.03807		62.4373	0.03602		64.7078	0.02169
	5.98346	3.1e-05		8.01436	8e-05		7.32167	-2.2e-05		-2.26726e-05	0.00133		20.5935	3e-06		55.5512	0.03806		62.4361	0.03599		64.7065	0.0217
	5.99014	2.8e-05		8.02775	8.4e-05		7.32997	-2.6e-05		-2.41042e-05	0.00133		20.6017	1.6e-05		55.5502	0.03805		62.4349	0.03597		64.7052	0.02172
	5.9999	2e-05		8.03816	8.1e-05		7.34702	-2.7e-05		-2.38066e-05	0.00132		20.6147	3.2e-05		55.5493	0.03805		62.4338	0.03594		64.7039	0.02174
	6.01359	7e-06		8.04529	7.1e-05		7.35487	-1.7e-05		-2.17753e-05	0.00131		20.6235	7.9e-05		55.5483	0.03804		62.4326	0.03592		64.7026	0.02175
	6.02466	1e-06		8.05826	5.3e-05		7.36795	-1.5e-05		-2.26299e-05	0.00131		20.6367	0.000116		55.5474	0.03803		62.4314	0.03589		64.7014	0.02177
	6.0321	-7e-06		8.0649	5e-05		7.37698	-7e-06		-2.05996e-05	0.0013		20.6438	0.00014		55.5465	0.03802		62.4302	0.03586		64.7001	0.02179
	6.04258	-1e-05		8.07334	2.8e-05		7.38369	1e-06		-1.91444e-05	0.00129		20.6537	0.000131		55.5455	0.03801		62.429	0.03584		64.6988	0.0218
	6.05434	1e-06		8.08814	1.2e-05		7.39651	1.4e-05		-1.65348e-05	0.00129		20.6649	9e-05		55.5445	0.03801		62.4278	0.03581		64.6975	0.02182
	6.06209	-2e-05		8.097	2e-06		7.406	2.1e-05		-1.50791e-05	0.00128		20.6743	5.9e-05		55.5436	0.038		62.4266	0.03578		64.6962	0.02183
	6.07306	-1.3e-05		8.10467	-3e-06		7.41488	1.1e-05		-1.24695e-05	0.00127		20.6828	3.8e-05		55.5426	0.03799		62.4254	0.03576		64.6949	0.02185
	6.08548	-2.4e-05		8.11738	1.1e-05		7.42803	-4e-06		-1.15913e-05	0.00126		20.6964	2.3e-05		55.5417	0.03798		62.4242	0.03574		64.6936	0.02186
	6.09232	-1.8e-05		8.12692	1.9e-05		7.43578	1e-06		-1.12919e-05	0.00126		20.7042	1.9e-05		55.5407	0.03797		62.423	0.03571		64.6923	0.02188
	6.10229	-6e-06		8.13235	2.6e-05		7.44401	1e-05		-1.0993e-05	0.00125		20.7136	1e-06		55.5397	0.03796		62.4218	0.03569		64.691	0.02189
	6.11405	1e-06		8.14753	4.2e-05		7.45605	1.7e-05		-1.06941e-05	0.00124		20.7212	-3.4e-05		55.5388	0.03796		62.4206	0.03567		64.6897	0.0219
	6.12242	1.9e-05		8.15677	6.2e-05		7.46449	2.3e-05		-9.81771e-06	0.00123		20.733	-5.5e-05		55.5378	0.03795		62.4194	0.03564		64.6884	0.02191
	6.13356	2.9e-05		8.165	7.1e-05		7.47504	2.2e-05		-6.63111e-06	0.00123		20.7445	-5.6e-05		55.5368	0.03794		62.4182	0.03562		64.6871	0.02193
	6.14328	2.2e-05		8.17731	7.7e-05		7.48794	2.8e-05		-3.44267e-06	0.00122		20.7574	-2.6e-05		55.5359	0.03793		62.417	0.0356		64.6858	0.02194
	6.15279	1.9e-05		8.18648	6.4e-05		7.49555	2e-05		-2.56402e-06	0.00121		20.7646	1e-06		55.5349	0.03792		62.4158	0.03558		64.6845	0.02195
	6.16262	2.9e-05		8.19437	4.6e-05		7.50437	1.5e-05		-1.10975e-06	0.0012		20.7745	3.3e-05		55.5339	0.03791		62.4146	0.03556		64.6831	0.02196
	6.17362	1.7e-05		8.20716	5e-05		7.51817	2.5e-05		3.80965e-06	0.00119		20.7855	6.5e-05		55.5329	0.0379		62.4134	0.03554		64.6818	0.02197
	6.18271	2.9e-05		8.21682	3.9e-05		7.52537	2.7e-05		4.68967e-06	0.00119		20.7947	7.8e-05		55.532	0.03789		62.4121	0.03552		64.6805	0.02198
	6.1933	2e-05		8.22508	3.4e-05		7.53329	2.2e-05		2.67928e-06	0.00118		20.8008	5.1e-05		55.531	0.03788		62.4109	0.0355		64.6792	0.02198
	6.2034	3.2e-05		8.2376	2.5e-05		7.54761	1.3e-05		2.97638e-06	0.00117		20.8165	2.3e-05		55.53	0.03787		62.4097	0.03548		64.6779	0.02199
	6.21056	3e-05		8.24639	1.2e-05		7.5567	-1e-06		6.16253e-06	0.00116		20.8255	-1.8e-05		55.529	0.03786		62.4085	0.03547		64.6766	0.022
	6.22374	1.8e-05		8.25521	6e-06		7.56504	-1.4e-05		9.35096e-06	0.00115		20.8327	-5e-05		55.528	0.03785		62.4073	0.03545		64.6753	0.02201
	6.23411	1.9e-05		8.26749	-2e-06		7.5776	-1.3e-05		9.65217e-06	0.00114		20.8414	-5.7e-05		55.5271	0.03784		62.4061	0.03543		64.6739	0.02201
	6.24183	1.3e-05		8.27413	-1.3e-05		7.58534	-1.9e-05		7.64132e-06	0.00114		20.8564	-7.1e-05		55.5261	0.03783		62.4049	0.03542		64.6726	0.02202
	6.25366	6e-06		8.28994	-8e-06		7.59282	-1.1e-05		7.93842e-06	0.00113		20.865	-5.3e-05		55.5251	0.03783		62.4036	0.0354		64.6713	0.02203
	6.26529	8e-06		8.29713	-3e-06		7.6079	-1.9e-05		9.96968e-06	0.00112		20.8745	-5.5e-05		55.5241	0.03782		62.4024	0.03539		64.67	0.02204
	6.27587	2e-05		8.30747	-1.4e-05		7.61571	-1.7e-05		9.11509e-06	0.00111		20.8823	-4.8e-05		55.5231	0.03781		62.4012	0.03537		64.6686	0.02204
	6.28317	1.9e-05		8.31806	-6e-06		7.62353	-8e-06		1.11454e-05	0.0011		20.8961	-4.3e-05		55.5221	0.0378		62.3999	0.03536		64.6673	0.02205
	6.29579	3.1e-05		8.32899	-9e-06		7.63688	2e-06		1.20232e-05	0.00109		20.9051	-2.7e-05		55.5211	0.03779		62.3987	0.03535		64.666	0.02206
	6.30558	1e-06		8.33566	-5e-06		7.64664	1.4e-05		1.23226e-05	0.00109		20.915	-2e-06		55.5201	0.03779		62.3975	0.03534		64.6646	0.02207
	6.31223	6e-06		8.34902	-1.3e-05		7.65508	3e-05		1.31989e-05	0.00108		20.9227	3.3e-05		55.5192	0.03778		62.3962	0.03533		64.6633	0.02208
	6.32454	4e-06		8.35725	-2.9e-05		7.66653	4e-05		1.52307e-05	0.00107		20.9354	4.2e-05		55.5182	0.03778		62.395	0.03532		64.662	0.02209
	6.33675	7e-06		8.36635	-3.3e-05		7.67604	4.1e-05		1.37986e-05	0.00106		20.9442	2.9e-05		55.5172	0.03777		62.3938	0.03532		64.6606	0.0221
	6.34284	2.2e-05		8.37949	-3.2e-05		7.6888	4.6e-05		1.29413e-05	0.00105		20.9559	3.4e-05		55.5162	0.03777		62.3925	0.03531		64.6593	0.02211
	6.35464	2.3e-05		8.38834	-4.1e-05		7.69669	5.2e-05		1.03521e-05	0.00104		20.9653	2.9e-05		55.5152	0.03776		62.3913	0.03531		64.6579	0.02212
	6.36494	2.1e-05		8.39612	-4.7e-05		7.70617	8.4e-05		7.7615e-06	0.00104		20.9743	3.6e-05		55.5142	0.03776		62.3901	0.0353		64.6566	0.02213
	6.37328	2.2e-05		8.40968	-5.6e-05		7.71928	8.9e-05		8.05814e-06	0.00103		20.9875	1.1e-05		55.5132	0.03776		62.3888	0.0353		64.6553	0.02214
	6.38535	2.4e-05		8.41764	-7.6e-05		7.72709	9.4e-05		1.06668e-05	0.00102		20.9952	-6e-06		55.5121	0.03776		62.3876	0.0353		64.6539	0.02215
	6.39584	2.9e-05		8.42542	-7.3e-05		7.73515	8.9e-05		1.21225e-05	0.00101		21.0024	-1.4e-05		55.5111	0.03776		62.3863	0.0353		64.6526	0.02216
	6.40261	6.4e-05		8.43885	-6.6e-05		7.74899	8.1e-05		1.47321e-05	0.001		21.0177	-3.9e-05		55.5101	0.03776		62.3851	0.0353		64.6512	0.02217
	6.41416	5.9e-05		8.44707	-5.1e-05		7.75695	7.7e-05		1.56103e-05	0.000997053		21.0235	-5.4e-05		55.5091	0.03776		62.3838	0.0353		64.6499	0.02218
	6.42662	7.3e-05		8.45762	-2.8e-05		7.76646	7.5e-05		1.59097e-05	0.000989217		21.0338	-6e-05		55.5081	0.03776		62.3826	0.03531		64.6485	0.02219
	6.43326	5.4e-05		8.46914	-3.1e-05		7.77863	7e-05		1.56312e-05	0.000981416		21.0429	-5.7e-05		55.5071	0.03776		62.3813	0.03531		64.6471	0.0222
	6.4446	3.6e-05		8.47779	-2.5e-05		7.78763	5.8e-05		1.41973e-05	0.000973651		21.0557	-6.2e-05		55.5061	0.03776		62.38	0.03532		64.6458	0.02221
	6.45561	2.6e-05		8.4862	-1.7e-05		7.79573	3.8e-05		1.62272e-05	0.000965921		21.066	-6.9e-05		55.5051	0.03776		62.3788	0.03532		64.6444	0.02223
	6.46339	1.2e-05		8.4991	-1e-05		7.80939	6e-06		1.76824e-05	0.000958226		21.0715	-7.8e-05		55.504	0.03777		62.3775	0.03533		64.6431	0.02224
	6.47391	3e-06		8.50785	2e-06		7.81782	2e-06		2.0292e-05	0.000950566		21.0881	-5.5e-05		55.503	0.03777		62.3763	0.03534		64.6417	0.02225
	6.48235	-7e-06		8.51695	1.3e-05		7.82623	-7e-06		2.05928e-05	0.000943035		21.0952	-4.9e-05		55.502	0.03778		62.375	0.03535		64.6403	0.02226
	6.49362	-2.7e-05		8.52895	1.8e-05		7.83889	2e-06		1.91593e-05	0.000935642		21.1037	-3.1e-05		55.501	0.03778		62.3737	0.03536		64.639	0.02227
	6.50459	-4.7e-05		8.53891	2e-05		7.84681	1e-05		2.06118e-05	0.000928554		21.1136	-2.6e-05		55.5	0.03779		62.3725	0.03537		64.6376	0.02228
	6.5151	-5.2e-05		8.54621	2.2e-05		7.85508	9e-06		1.91793e-05	0.00092177		21.1276	-1.5e-05		55.499	0.03779		62.3712	0.03538		64.6362	0.0223
	6.52382	-7.2e-05		8.55873	1.6e-05		7.86608	9e-06		1.8322e-05	0.000915291		21.1358	-1.3e-05		55.4979	0.0378		62.3699	0.03539		64.6349	0.02231
	6.53537	-6e-05		8.56769	4.2e-05		7.87705	9e-06		1.63102e-05	0.000909115		21.1446	-3.6e-05		55.4969	0.03781		62.3687	0.0354		64.6335	0.02232
	6.54375	-6.3e-05		8.57661	4.5e-05		7.88707	2.6e-05		1.60299e-05	0.000903245		21.1573	-5.9e-05		55.4959	0.03782		62.3674	0.03541		64.6321	0.02233
	6.5571	-5.7e-05		8.58892	5.2e-05		7.89994	5.7e-05		1.69058e-05	0.000897678		21.166	-6.7e-05		55.4948	0.03783		62.3661	0.03542		64.6307	0.02234
	6.56498	-5.7e-05		8.59671	4.3e-05		7.90752	8.5e-05		1.95149e-05	0.000892416		21.1762	-5.6e-05		55.4938	0.03784		62.3648	0.03544		64.6294	0.02236
	6.57561	-6.8e-05		8.6076	2.8e-05		7.91637	9.4e-05		2.09706e-05	0.000887458		21.1883	-6.2e-05		55.4928	0.03785		62.3636	0.03545		64.628	0.02237
	6.58699	-5.6e-05		8.6176	2.2e-05		7.9282	0.000103		2.35802e-05	0.000882804		21.1964	-5.8e-05		55.4918	0.03786		62.3623	0.03546		64.6266	0.02238
	6.5948	-3.8e-05		8.62794	1.5e-05		7.93851	8.8e-05		2.44584e-05	0.000878455		21.2051	-7.9e-05		55.4907	0.03787		62.361	0.03548		64.6252	0.02239
	6.60691	-3.6e-05		8.64074	7e-06		7.94622	8.2e-05		2.47578e-05	0.00087441		21.2182	-5.6e-05		55.4897	0.03788		62.3597	0.03549		64.6238	0.02241
	6.61677	-2.6e-05		8.64914	-1e-05		7.95833	7.8e-05		2.50567e-05	0.000870669		21.2259	-5.7e-05		55.4886	0.03789		62.3584	0.0355		64.6225	0.02242
	6.62473	-2.1e-05		8.65748	-3.1e-05		7.96719	7.6e-05		2.47782e-05	0.000867233		21.2357	-4e-05		55.4876	0.03791		62.3572	0.03552		64.6211	0.02243
	6.63641	-3.3e-05		8.67073	-7e-05		7.97559	7.8e-05		2.33443e-05	0.000864101		21.2441	-1.6e-05		55.4866	0.03792		62.3559	0.03553		64.6197	0.02245
	6.64755	-2.2e-05		8.67675	-7.6e-05		7.98831	5.9e-05		2.47968e-05	0.000861273		21.2575	2e-06		55.4855	0.03794		62.3546	0.03555		64.6183	0.02246
	6.65357	-2.5e-05		8.68785	-8.3e-05		7.9979	2.6e-05		2.27868e-05	0.000858749		21.2659	9e-06		55.4845	0.03795		62.3533	0.03556		64.6169	0.02248
	6.66689	-1.3e-05		8.70047	-6.3e-05		8.00786	-3e-06		2.01967e-05	0.00085653		21.2758	-2.5e-05		55.4834	0.03797		62.352	0.03558		64.6155	0.02249
	6.67675	-1e-06		8.7077	-3.6e-05		8.01934	-2.5e-05		1.99159e-05	0.000854616		21.2868	-5.6e-05		55.4824	0.03798		62.3507	0.0356		64.6141	0.0225
	6.68322	-1e-05		8.71615	-1.7e-05		8.02796	-3.3e-05		2.02144e-05	0.000853005		21.2939	-7.1e-05		55.4813	0.038		62.3494	0.03561		64.6127	0.02252
	6.69678	-1e-05		8.73074	5e-06		8.04027	-2.6e-05		2.10908e-05	0.000851699		21.3048	-5.2e-05		55.4803	0.03801		62.3481	0.03563		64.6113	0.02253
	6.70771	-1.5e-05		8.73845	1.8e-05		8.04881	-2.4e-05		2.36999e-05	0.000850697		21.3176	-3.8e-05		55.4792	0.03803		62.3468	0.03565		64.6099	0.02255
	6.71504	-2e-05		8.74526	3.1e-05		8.05764	-2.1e-05		2.51556e-05	0.000849855		21.3267	4e-06		55.4782	0.03805		62.3455	0.03567		64.6085	0.02256
	6.72607	-1.6e-05		8.7599	4.8e-05		8.06822	-1.3e-05		2.77652e-05	0.000849133		21.3355	3e-05		55.4771	0.03807		62.3442	0.03568		64.6071	0.02257
	6.73711	-1.4e-05		8.77034	6.3e-05		8.07611	-1.4e-05		2.86434e-05	0.000848574		21.3429	5.2e-05		55.4761	0.03809		62.3429	0.0357		64.6057	0.02259
	6.74537	-1.2e-05		8.77699	6.4e-05		8.08742	7e-06		2.89428e-05	0.000848186		21.3583	5.3e-05		55.475	0.0381		62.3416	0.03571		64.6042	0.0226
	6.75403	0		8.79141	6.9e-05		8.10084	1.6e-05		2.98191e-05	0.000847969		21.3671	4e-05		55.474	0.03812		62.3403	0.03573		64.6028	0.02261
	6.76689	-5e-06		8.79929	6e-05		8.10842	3.2e-05		3.24283e-05	0.000847922		21.3747	5.9e-05		55.4729	0.03814		62.339	0.03574		64.6014	0.02262
	6.77468	-7e-06		8.80825	4.8e-05		8.1173	3.5e-05		3.33065e-05	0.000848046		21.3885	7.1e-05		55.4718	0.03815		62.3377	0.03576		64.6	0.02263
	6.7854	5e-06		8.81915	4.2e-05		8.13013	2.9e-05		3.41833e-05	0.00084834		21.3952	7.1e-05		55.4708	0.03817		62.3364	0.03577		64.5986	0.02264
	6.79765	0		8.82911	2.2e-05		8.13622	2.3e-05		3.73699e-05	0.000848805		21.4048	5.7e-05		55.4697	0.03819		62.3351	0.03578		64.5972	0.02265
	6.80415	2.5e-05		8.83682	2.2e-05		8.14854	1.8e-05		4.05584e-05	0.00084944		21.4181	4.4e-05		55.4686	0.0382		62.3338	0.03579		64.5957	0.02266
	6.81339	2.1e-05		8.85003	1.9e-05		8.15998	1.5e-05		4.1437e-05	0.000850246		21.4258	1.3e-05		55.4676	0.03822		62.3324	0.0358		64.5943	0.02267
	6.82775	2.3e-05		8.85796	2.8e-05		8.16833	1.4e-05		4.1159e-05	0.000851223		21.4389	-2e-05		55.4665	0.03824		62.3311	0.03581		64.5929	0.02268
	6.83826	2.3e-05		8.86788	3.9e-05		8.17655	1e-05		3.91476e-05	0.00085237		21.4481	-6e-05		55.4654	0.03825		62.3298	0.03582		64.5915	0.02268
	6.84607	1.2e-05		8.87791	3.3e-05		8.19095	-1.5e-05		3.82899e-05	0.000853688		21.456	-6.1e-05		55.4644	0.03827		62.3285	0.03582		64.59	0.02269
	6.85548	1e-05		8.88683	2.1e-05		8.19879	-1.7e-05		3.57006e-05	0.000855177		21.4661	-6.2e-05		55.4633	0.03829		62.3272	0.03583		64.5886	0.0227
	6.86838	1.2e-05		8.90285	5e-06		8.2044	-3.2e-05		3.25326e-05	0.000856836		21.4782	-7.7e-05		55.4622	0.0383		62.3258	0.03584		64.5872	0.0227
	6.87513	4e-06		8.91056	-1.9e-05		8.21945	-3.2e-05		2.99416e-05	0.000858666		21.4871	-7.1e-05		55.4612	0.03832		62.3245	0.03584		64.5857	0.02271
	6.88762	-1.4e-05		8.91973	-4.4e-05		8.2284	-4.5e-05		2.90833e-05	0.000860666		21.4961	-6.3e-05		55.4601	0.03833		62.3232	0.03585		64.5843	0.02271
	6.89848	-2.4e-05		8.93221	-3.3e-05		8.2376	-5.9e-05		2.7649e-05	0.000862837		21.5053	-4.7e-05		55.459	0.03835		62.3218	0.03585		64.5829	0.02272
	6.90523	-6e-05		8.94152	-3.6e-05		8.24968	-6.5e-05		2.96789e-05	0.000865179		21.5185	-4.8e-05		55.4579	0.03836		62.3205	0.03585		64.5814	0.02272
	6.91809	-4.6e-05		8.94833	-2e-05		8.25791	-6.9e-05		2.99792e-05	0.000867691		21.5279	-5.7e-05		55.4568	0.03838		62.3192	0.03585		64.58	0.02272
	6.92691	-5.4e-05		8.96276	-4e-05		8.26631	-7.6e-05		2.79684e-05	0.000870374		21.535	-4.4e-05		55.4558	0.03839		62.3178	0.03585		64.5786	0.02273
	6.93595	-3.5e-05		8.97099	-5.6e-05		8.27856	-7.1e-05		2.82655e-05	0.000873227		21.5467	-2.3e-05		55.4547	0.03841		62.3165	0.03585		64.5771	0.02273
	6.94698	-3.3e-05		8.97863	-5.3e-05		8.28925	-6e-05		3.08742e-05	0.000876183		21.5572	-2e-05		55.4536	0.03842		62.3152	0.03585		64.5757	0.02273
	6.95684	-4.4e-05		8.99181	-3.8e-05		8.30204	-5.9e-05		3.17524e-05	0.000879195		21.5645	-5e-06		55.4525	0.03843		62.3138	0.03585		64.5742	0.02273
	6.96569	-4.7e-05		9.00063	-1.8e-05		8.31069	-3.5e-05		3.20517e-05	0.00088217		21.5783	1.2e-05		55.4514	0.03845		62.3125	0.03585		64.5728	0.02274
	6.97773	-5.1e-05		9.00848	1.3e-05		8.31848	-2.5e-05		3.23507e-05	0.000885062		21.5872	1.7e-05		55.4503	0.03846		62.3112	0.03585		64.5713	0.02274
	6.98842	-4.7e-05		9.02125	2.7e-05		8.33162	-1e-06		3.20722e-05	0.000887872		21.5965	1.5e-05		55.4492	0.03847		62.3098	0.03585		64.5699	0.02274
	6.99495	-3.6e-05		9.0308	1.8e-05		8.33878	3e-06		3.00608e-05	0.000890598		21.6063	4e-06		55.4481	0.03848		62.3085	0.03584		64.5684	0.02274
	7.0074	-1.8e-05		9.04013	6e-06		8.34666	2.5e-05		3.03579e-05	0.000893242		21.6187	1.2e-05		55.447	0.03849		62.3071	0.03584		64.567	0.02274
	7.01682	-3.3e-05		9.05227	-1.8e-05		8.36129	3.3e-05		3.29667e-05	0.000895803		21.6276	3.3e-05		55.446	0.0385		62.3058	0.03584		64.5655	0.02274
	7.02553	-1.7e-05		9.06009	-7e-06		8.37012	3.6e-05		3.38449e-05	0.000898281		21.6348	3e-05		55.4449	0.03851		62.3044	0.03583		64.564	0.02274
	7.03764	-4.1e-05		9.06919	-3e-06		8.379	2.8e-05		3.41442e-05	0.000900677		21.6454	2.9e-05		55.4438	0.03852		62.3031	0.03583		64.5626	0.02274
	7.04867	-2.6e-05		9.08257	-3e-06		8.39208	3e-05		3.44432e-05	0.000902989		21.659	1.6e-05		55.4427	0.03853		62.3017	0.03582		64.5611	0.02274
	7.0569	-2.7e-05		9.09105	-3e-06		8.40142	2.9e-05		3.41646e-05	0.000905219		21.6663	6e-06		55.4416	0.03853		62.3004	0.03582		64.5597	0.02274
	7.06752	-2.6e-05		9.09948	-3e-06		8.40751	2.5e-05		3.15759e-05	0.000907365		21.6805	-2e-06		55.4405	0.03854		62.299	0.03581		64.5582	0.02274
	7.07946	-1.5e-05		9.11166	8e-06		8.42203	2.1e-05		3.01402e-05	0.000909429		21.6885	-2.4e-05		55.4394	0.03855		62.2977	0.03581		64.5567	0.02274
	7.08493	-1.1e-05		9.12148	2.4e-05		8.42985	1.4e-05		3.44799e-05	0.00091141		21.6973	-3.7e-05		55.4383	0.03855		62.2963	0.0358		64.5553	0.02274
	7.09478	-6e-06		9.12975	2.6e-05		8.43933	9e-06		3.59369e-05	0.000913309		21.7089	-4.6e-05		55.4372	0.03856		62.2949	0.03579		64.5538	0.02274
	7.10814	-6e-06		9.14238	3.2e-05		8.45137	-4e-06		3.62367e-05	0.000915124		21.7189	-6.4e-05		55.436	0.03856		62.2936	0.03579		64.5523	0.02274
	7.11952	-5e-06		9.1496	3.6e-05		8.45974	-4e-06		3.65357e-05	0.000916857		21.7265	-7.6e-05		55.4349	0.03856		62.2922	0.03578		64.5508	0.02274
	7.1256	-1.7e-05		9.15801	2.9e-05		8.46939	-1.4e-05		3.68346e-05	0.000918506		21.7397	-7.3e-05		55.4338	0.03856		62.2908	0.03577		64.5494	0.02273
	7.13847	7e-06		9.17143	3.8e-05		8.48115	-6e-06		3.71335e-05	0.000920073		21.7485	-6.6e-05		55.4327	0.03857		62.2895	0.03576		64.5479	0.02273
	7.15013	2e-06		9.18022	5.2e-05		8.49018	-3e-06		3.6855e-05	0.000921558		21.7574	-4.2e-05		55.4316	0.03857		62.2881	0.03575		64.5464	0.02273
	7.15473	3.3e-05		9.18952	5.8e-05		8.49848	1e-06		3.48437e-05	0.000922959		21.7646	-4.1e-05		55.4305	0.03857		62.2867	0.03574		64.5449	0.02273
	7.1686	3.7e-05		9.20228	7.1e-05		8.51131	1.4e-05		3.45633e-05	0.000924277		21.7798	-3.3e-05		55.4294	0.03857		62.2854	0.03573		64.5434	0.02272
	7.18074	4.6e-05		9.21068	5.4e-05		8.52068	1.6e-05		3.48618e-05	0.000925576		21.7875	-1.5e-05		55.4282	0.03857		62.284	0.03572		64.542	0.02272
	7.18665	3.9e-05		9.22441	4.3e-05		8.52937	2.1e-05		3.57382e-05	0.000926948		21.7975	-1e-06		55.4271	0.03857		62.2826	0.03571		64.5405	0.02272
	7.19773	1.2e-05		9.23223	3.5e-05		8.54216	2.2e-05		3.83473e-05	0.0009284		21.8101	1.4e-05		55.426	0.03856		62.2812	0.0357		64.539	0.02271
	7.21056	1e-06		9.24002	1.4e-05		8.54981	2.2e-05		3.92255e-05	0.000929941		21.8166	1.6e-05		55.4249	0.03856		62.2798	0.03569		64.5375	0.02271
	7.21665	9e-06		9.25226	-1e-06		8.55807	1.8e-05		3.95249e-05	0.00093157		21.8266	1.9e-05		55.4238	0.03856		62.2784	0.03568		64.536	0.02271
	7.22851	1.8e-05		9.26205	-1.7e-05		8.57097	1.4e-05		3.92464e-05	0.000933287		21.8379	2.1e-05		55.4226	0.03855		62.2771	0.03567		64.5345	0.0227
	7.23893	2.3e-05		9.27101	-3.5e-05		8.57987	1.2e-05		3.72351e-05	0.000935093		21.8483	2.5e-05		55.4215	0.03855		62.2757	0.03566		64.533	0.0227
	7.24715	3.5e-05		9.28353	-5.1e-05		8.5883	1.4e-05		3.63773e-05	0.000936988		21.8583	2.8e-05		55.4204	0.03854		62.2743	0.03566		64.5315	0.0227
	7.25819	1.3e-05		9.29235	-5.2e-05		8.60093	1e-06		3.37881e-05	0.000938971		21.8699	3.3e-05		55.4192	0.03853		62.2729	0.03565		64.53	0.02269
	7.26964	1.6e-05		9.29919	-6.7e-05		8.60974	-1.1e-05		3.11975e-05	0.000941042		21.8776	2.6e-05		55.4181	0.03852		62.2715	0.03564		64.5285	0.02269
	7.27746	-5e-06		9.31296	-4.7e-05		8.61857	-2.2e-05		3.03393e-05	0.000943202		21.8848	2e-05		55.417	0.03852		62.2701	0.03563		64.527	0.02268
	7.28801	7e-06		9.3214	-3.4e-05		8.63175	-3.9e-05		2.77501e-05	0.000945451		21.8951	8e-06		55.4159	0.03851		62.2687	0.03563		64.5255	0.02268
	7.29801	2.5e-05		9.33033	-1.1e-05		8.63959	-4e-05		2.51595e-05	0.000947787		21.9102	-1.7e-05		55.4147	0.0385		62.2674	0.03562		64.524	0.02267
	7.30703	3.3e-05		9.34233	3e-06		8.65295	-2.7e-05		2.48787e-05	0.000950213		21.9185	-1.6e-05		55.4136	0.03849		62.266	0.03562		64.5225	0.02267
	7.3191	3.2e-05		9.35239	5e-06		8.66135	-1.8e-05		2.45997e-05	0.000952727		21.9276	-1.1e-05		55.4124	0.03847		62.2645	0.03561		64.521	0.02267
	7.33021	1.9e-05		9.36048	2.6e-05		8.67083	4e-06		2.25884e-05	0.000955329		21.9404	-6e-06		55.4113	0.03846		62.2632	0.0356		64.5195	0.02266
	7.33823	1.2e-05		9.37391	5.6e-05		8.68056	1.4e-05		2.23081e-05	0.00095802		21.9501	-1.1e-05		55.4102	0.03845		62.2617	0.0356		64.518	0.02266
	7.3494	2e-05		9.38276	7.6e-05		8.69214	1.7e-05		2.20291e-05	0.000960799		21.954	-2.2e-05		55.409	0.03844		62.2604	0.03559		64.5165	0.02265
	7.3584	2.9e-05		9.3905	7.9e-05		8.69992	1.9e-05		2.00178e-05	0.000963666		21.9666	-3.5e-05		55.4079	0.03842		62.2589	0.03559		64.515	0.02265
	7.36504	3.4e-05		9.40389	7.8e-05		8.71272	1.1e-05		1.916e-05	0.000966622		21.98	-4.2e-05		55.4067	0.03841		62.2575	0.03559		64.5135	0.02264
	7.3785	7.9e-05		9.41164	5.6e-05		8.71992	3e-06		1.65708e-05	0.000969667		21.9877	-1.8e-05		55.4056	0.03839		62.2561	0.03558		64.5119	0.02264
	7.38943	0.000101		9.42039	4.9e-05		8.73112	1e-05		1.34028e-05	0.0009728		22.0007	1.4e-05		55.4044	0.03837		62.2547	0.03558		64.5104	0.02263
	7.39776	0.000129		9.43097	3.7e-05		8.74278	2e-05		1.02343e-05	0.000976022		22.01	4.2e-05		55.4033	0.03836		62.2533	0.03558		64.5089	0.02263
	7.40883	0.000141		9.44139	5.1e-05		8.74828	2.2e-05		7.0658e-06	0.000979349		22.0181	5.3e-05		55.4021	0.03834		62.2519	0.03557		64.5074	0.02262
	7.42083	0.000158		9.44872	7.5e-05		8.75983	1.1e-05		3.31987e-06	0.000982846		22.027	6.8e-05		55.401	0.03832		62.2505	0.03557		64.5058	0.02261
	7.42523	0.00018		9.46251	7.2e-05		8.77349	-2.3e-05		-1.5814e-06	0.000986509		22.0396	6.4e-05		55.3998	0.0383		62.2491	0.03557		64.5043	0.02261
	7.43983	0.000167		9.47155	6.5e-05		8.78252	-2.8e-05		-3.01892e-06	0.000990337		22.0496	4.2e-05		55.3987	0.03828		62.2477	0.03557		64.5028	0.0226
	7.45048	0.000157		9.48058	6.1e-05		8.79075	-2.8e-05		-6.18603e-06	0.000994328		22.0584	4.9e-05		55.3975	0.03826		62.2462	0.03556		64.5013	0.02259
	7.45705	0.000161		9.49015	6e-05		8.80317	-9e-06		-1.05094e-05	0.000998484		22.0708	5.3e-05		55.3964	0.03825		62.2448	0.03556		64.4997	0.02258
	7.4686	0.000164		9.4996	7.1e-05		8.81205	-1e-06		-9.05923e-06	0.001		22.0797	5.3e-05		55.3952	0.03823		62.2434	0.03556		64.4982	0.02258
	7.48084	0.000142		9.51104	8.3e-05		8.82029	2.1e-05		-8.18195e-06	0.00101		22.088	2.1e-05		55.3941	0.03821		62.242	0.03556		64.4967	0.02257
	7.48787	0.000128		9.52287	6.6e-05		8.83298	3.7e-05		-7.88257e-06	0.00101		22.0972	1.8e-05		55.3929	0.03819		62.2405	0.03556		64.4951	0.02256
	7.49946	9.5e-05		9.53176	5.2e-05		8.84108	4.3e-05		-8.16108e-06	0.00102		22.1083	8e-06		55.3917	0.03817		62.2391	0.03555		64.4936	0.02255
	7.51015	9.1e-05		9.54518	2.5e-05		8.85045	3.2e-05		-1.01724e-05	0.00102		22.1204	2.3e-05		55.3906	0.03814		62.2377	0.03555		64.4921	0.02254
	7.52191	8.2e-05		9.55348	1.1e-05		8.86391	4e-05		-1.04527e-05	0.00103		22.1277	2.2e-05		55.3894	0.03812		62.2363	0.03555		64.4905	0.02252
	7.52855	8.7e-05		9.55939	1.8e-05		8.87169	4.4e-05		-9.57682e-06	0.00103		22.141	1.4e-05		55.3882	0.0381		62.2349	0.03555		64.489	0.02251
	7.54011	0.000109		9.57447	1.7e-05		8.88013	4.4e-05		-7.5451e-06	0.00104		22.1494	-1.8e-05		55.3871	0.03808		62.2334	0.03555		64.4874	0.0225
	7.55169	0.000105		9.58312	2e-05		8.89102	3.6e-05		-8.97714e-06	0.00104		22.1566	-4.5e-05		55.3859	0.03806		62.232	0.03555		64.4859	0.02249
	7.55992	0.00011		9.59094	1.4e-05		8.90171	2.9e-05		-9.25703e-06	0.00105		22.1669	-5.9e-05		55.3847	0.03804		62.2305	0.03554		64.4843	0.02247
	7.56812	0.000101		9.60436	-2e-06		8.90988	2.2e-05		-9.536e-06	0.00105		22.1803	-3.7e-05		55.3835	0.03802		62.2291	0.03554		64.4828	0.02246
	7.58161	9.5e-05		9.61218	-1.3e-05		8.92298	2.2e-05		-1.09699e-05	0.00106		22.1895	1.6e-05		55.3824	0.03799		62.2277	0.03554		64.4812	0.02245
	7.58877	9.8e-05		9.62117	-1.5e-05		8.931	1.9e-05		-8.93997e-06	0.00107		22.1983	2.4e-05		55.3812	0.03797		62.2262	0.03554		64.4797	0.02243
	7.60174	0.00012		9.63369	-1.5e-05		8.94363	1.4e-05		-8.06223e-06	0.00107		22.2063	2.9e-05		55.38	0.03795		62.2248	0.03554		64.4781	0.02242
	7.60842	0.00012		9.64307	-4e-06		8.95051	2.4e-05		-7.76285e-06	0.00108		22.2219	4e-06		55.3788	0.03793		62.2233	0.03554		64.4766	0.0224
	7.61928	0.000118		9.65188	5e-06		8.9592	1.7e-05		-7.46392e-06	0.00109		22.2301	1e-06		55.3777	0.0379		62.2219	0.03554		64.475	0.02238
	7.62903	9.4e-05		9.66631	0		8.97524	2.9e-05		-6.58755e-06	0.00109		22.2389	1.5e-05		55.3765	0.03788		62.2204	0.03553		64.4735	0.02237
	7.64179	8.5e-05		9.67398	3e-06		8.98354	3.2e-05		-3.40094e-06	0.0011		22.2448	6e-05		55.3753	0.03786		62.219	0.03553		64.4719	0.02235
	7.6502	9.6e-05		9.68177	-1.1e-05		8.99115	4e-05		-7.89956e-07	0.00111		22.2613	0.00011		55.3741	0.03783		62.2175	0.03553		64.4703	0.02233
	7.6603	9.5e-05		9.69353	-9e-06		9.00409	5.1e-05		-2.22153e-06	0.00112		22.2686	0.000123		55.3729	0.03781		62.2161	0.03553		64.4688	0.02231
	7.67193	0.000121		9.70169	-1.2e-05		9.01385	5.1e-05		-3.07887e-06	0.00112		22.277	0.000118		55.3717	0.03779		62.2146	0.03553		64.4672	0.0223
	7.67857	0.000137		9.71171	-2.8e-05		9.01907	4.3e-05		-4.51319e-06	0.00113		22.2908	6.5e-05		55.3706	0.03777		62.2132	0.03552		64.4656	0.02228
	7.68956	0.000152		9.72489	-2.6e-05		9.0346	2.5e-05		-2.4833e-06	0.00114		22.2994	4e-05		55.3694	0.03774		62.2117	0.03552		64.4641	0.02226
	7.70171	0.000162		9.73271	-2.7e-05		9.04324	2.8e-05		-1.60556e-06	0.00114		22.3077	-1e-06		55.3682	0.03772		62.2103	0.03551		64.4625	0.02224
	7.7099	0.000159		9.74116	-2.5e-05		9.05103	3e-05		-1.88362e-06	0.00115		22.322	-3.3e-05		55.367	0.0377		62.2088	0.03551		64.4609	0.02222
	7.71932	0.000165		9.75388	-1.8e-05		9.06427	4.1e-05		-3.89492e-06	0.00116		22.3305	-7e-05		55.3658	0.03769		62.2073	0.0355		64.4594	0.02221
	7.73159	0.000184		9.76107	-6e-06		9.07254	4.2e-05		-4.75271e-06	0.00117		22.3388	-8.2e-05		55.3646	0.03767		62.2059	0.03549		64.4578	0.02219
	7.73834	0.000182		9.76997	-6e-06		9.08139	4.6e-05		-6.18703e-06	0.00117		22.349	-9.9e-05		55.3634	0.03765		62.2044	0.03549		64.4562	0.02217
	7.75065	0.000177		9.78432	1e-05		9.09364	4.5e-05		-4.15714e-06	0.00118		22.3606	-9.2e-05		55.3622	0.03763		62.2029	0.03548		64.4546	0.02215
	7.76165	0.000176		9.79425	1e-06		9.10319	5e-05		-2.70196e-06	0.00119		22.37	-8.9e-05		55.361	0.03761		62.2015	0.03547		64.4531	0.02214
	7.76933	0.000163		9.80247	1.4e-05		9.11145	6.3e-05		-9.23376e-08	0.00119		22.3777	-8.5e-05		55.3598	0.0376		62.2	0.03546		64.4515	0.02212
	7.78078	0.00017		9.81582	3.1e-05		9.12453	5.4e-05		2.08416e-07	0.0012		22.3888	-6.3e-05		55.3586	0.03758		62.1985	0.03545		64.4499	0.0221
	7.79181	0.000157		9.82309	3.2e-05		9.13228	5e-05		-1.80243e-06	0.00121		22.4015	-4.6e-05		55.3574	0.03757		62.197	0.03544		64.4483	0.02208
	7.79988	0.000155		9.83073	3.3e-05		9.14109	3.9e-05		-2.66022e-06	0.00122		22.4097	-2.2e-05		55.3562	0.03755		62.1955	0.03543		64.4467	0.02206
	7.81028	0.000165		9.84533	2.2e-05		9.1534	1.6e-05		-4.67199e-06	0.00122		22.4191	1.2e-05		55.355	0.03754		62.1941	0.03542		64.4451	0.02204
	7.82156	0.000156		9.85346	3e-06		9.16168	7e-06		-4.95233e-06	0.00123		22.4293	4.5e-05		55.3538	0.03752		62.1926	0.03541		64.4435	0.02203
	7.82986	0.000159		9.86567	-1.7e-05		9.17185	6e-06		-4.65386e-06	0.00124		22.4404	4.4e-05		55.3526	0.03751		62.1911	0.0354		64.4419	0.02201
	7.83858	0.000154		9.87438	-3.6e-05		9.18399	5e-06		-4.93238e-06	0.00124		22.4475	3.8e-05		55.3513	0.0375		62.1896	0.03539		64.4403	0.02199
	7.85227	0.000153		9.88337	-5.6e-05		9.19221	-5e-06		-7.52113e-06	0.00125		22.4595	2.5e-05		55.3501	0.03749		62.1881	0.03537		64.4387	0.02197
	7.8594	0.00016		9.89621	-3.4e-05		9.20107	-2e-05		-1.01117e-05	0.00126		22.4691	1.4e-05		55.3489	0.03747		62.1867	0.03536		64.4371	0.02195
	7.87072	0.000166		9.90395	-2.2e-05		9.2148	-4e-05		-1.097e-05	0.00126		22.479	8e-06		55.3477	0.03746		62.1852	0.03534		64.4355	0.02193
	7.88112	0.000161		9.91236	-1.1e-05		9.22196	-3.2e-05		-1.29817e-05	0.00127		22.4905	2.2e-05		55.3465	0.03745		62.1837	0.03533		64.4339	0.02192
	7.88894	0.00017		9.92598	-7e-06		9.23102	-2.7e-05		-1.26846e-05	0.00128		22.4966	3.7e-05		55.3453	0.03744		62.1822	0.03531		64.4323	0.0219
	7.89946	0.000167		9.93376	-2e-05		9.24441	-8e-06		-1.00759e-05	0.00128		22.5082	1.6e-05		55.3441	0.03743		62.1807	0.0353		64.4307	0.02188
	7.91004	0.00019		9.94411	-6e-06		9.25216	1e-06		-1.03526e-05	0.00129		22.5222	-3.7e-05		55.3428	0.03743		62.1792	0.03528		64.4291	0.02186
	7.9237	0.000212		9.95638	1.6e-05		9.26534	4e-06		-1.40962e-05	0.0013		22.5321	-6.1e-05		55.3416	0.03742		62.1777	0.03527		64.4275	0.02185
	7.93024	0.000223		9.96424	4.1e-05		9.2753	6e-06		-1.20682e-05	0.0013		22.5399	-7.1e-05		55.3404	0.03741		62.1762	0.03525		64.4259	0.02183
	7.94075	0.000242		9.97323	6.2e-05		9.28343	5e-06		-1.00356e-05	0.00131		22.553	-4.2e-05		55.3392	0.03741		62.1747	0.03524		64.4243	0.02181
	7.95308	0.000233		9.98602	6.6e-05		9.29557	6e-06		-1.37774e-05	0.00132		22.5612	0		55.3379	0.0374		62.1732	0.03523		64.4227	0.0218
	7.96037	0.000222		9.99488	4.8e-05		9.30518	2e-06		-1.46365e-05	0.00132		22.5704	2.6e-05		55.3367	0.0374		62.1717	0.03521		64.4211	0.02178
	7.96929	0.000214		10.0041	4e-05		9.31292	1.1e-05		-1.43385e-05	0.00133		22.5796	4.7e-05		55.3355	0.03739		62.1702	0.0352		64.4195	0.02177
	7.98348	0.000205		10.0152	2.7e-05		9.32527	9e-06		-1.40396e-05	0.00134		22.5925	2.8e-05		55.3342	0.03739		62.1687	0.03518		64.4179	0.02175
	7.99015	0.000198		10.0251	1e-05		9.33364	1.1e-05		-1.43181e-05	0.00134		22.5997	7e-06		55.333	0.03738		62.1672	0.03517		64.4162	0.02174
	8.00122	0.000205		10.0323	2.3e-05		9.34285	-9e-06		-1.5752e-05	0.00135		22.6084	6e-06		55.3318	0.03738		62.1657	0.03516		64.4146	0.02172
	8.01274	0.000183		10.0462	-2e-06		9.35603	-8e-06		-1.37221e-05	0.00135		22.6216	2.8e-05		55.3306	0.03738		62.1642	0.03515		64.413	0.02171
	8.02066	0.000185		10.0552	-2.5e-05		9.36419	-1e-05		-1.34218e-05	0.00136		22.6298	4.8e-05		55.3293	0.03738		62.1627	0.03513		64.4114	0.02169
	8.03235	0.000174		10.063	-5.5e-05		9.37279	-1.5e-05		-1.54326e-05	0.00136		22.6398	6.2e-05		55.3281	0.03738		62.1611	0.03512		64.4097	0.02168
	8.04239	0.00019		10.0766	-5.5e-05		9.38594	-6e-06		-1.5713e-05	0.00137		22.6509	4.7e-05		55.3268	0.03738		62.1596	0.03511		64.4081	0.02167
	8.05068	0.000212		10.0845	-2.8e-05		9.39389	-2e-06		-1.59919e-05	0.00138		22.6616	3.6e-05		55.3256	0.03738		62.1581	0.0351		64.4065	0.02165
	8.06169	0.000222		10.0937	5e-06		9.4022	5e-06		-1.80033e-05	0.00138		22.6697	1.4e-05		55.3244	0.03738		62.1566	0.03509		64.4048	0.02164
	8.07362	0.000233		10.107	1.8e-05		9.41596	6e-06		-1.82836e-05	0.00139		22.6791	-1.8e-05		55.3231	0.03739		62.1551	0.03507		64.4032	0.02163
	8.08036	0.000244		10.1149	5.2e-05		9.42416	7e-06		-1.85626e-05	0.00139		22.6929	-2.8e-05		55.3219	0.03739		62.1535	0.03506		64.4016	0.02162
	8.09219	0.000246		10.1237	7.7e-05		9.43236	-1.2e-05		-1.99964e-05	0.0014		22.6994	-1.4e-05		55.3206	0.03739		62.152	0.03505		64.3999	0.02161
	8.10268	0.000249		10.1371	7.1e-05		9.44688	-2.7e-05		-1.79665e-05	0.0014		22.7087	-4e-06		55.3194	0.0374		62.1505	0.03504		64.3983	0.0216
	8.11007	0.000254		10.1448	8.3e-05		9.45473	-4.1e-05		-1.70888e-05	0.00141		22.7227	0		55.3181	0.0374		62.149	0.03503		64.3967	0.02158
	8.12104	0.000245		10.1525	8.9e-05		9.46317	-5.7e-05		-1.73669e-05	0.00141		22.7309	-1.6e-05		55.3169	0.03741		62.1474	0.03502		64.395	0.02157
	8.13359	0.000258		10.165	0.00011		9.47583	-8.2e-05		-1.93782e-05	0.00142		22.739	-1.5e-05		55.3156	0.03741		62.1459	0.03501		64.3934	0.02156
	8.14041	0.000226		10.1733	0.000107		9.4852	-8.4e-05		-1.96585e-05	0.00142		22.7532	-2.2e-05		55.3143	0.03742		62.1444	0.035		64.3917	0.02155
	8.15123	0.000226		10.1868	8.5e-05		9.49233	-8.3e-05		-1.87826e-05	0.00143		22.762	-1.7e-05		55.3131	0.03743		62.1429	0.035		64.3901	0.02154
	8.16231	0.000215		10.1951	7.2e-05		9.50281	-9.4e-05		-1.67509e-05	0.00143		22.7671	-2.6e-05		55.3118	0.03743		62.1413	0.03499		64.3884	0.02152
	8.1707	0.000214		10.2034	6e-05		9.51388	-9.9e-05		-1.81829e-05	0.00143		22.7835	-1.3e-05		55.3106	0.03744		62.1398	0.03498		64.3868	0.02151
	8.17905	0.000217		10.2172	4e-05		9.52236	-9.5e-05		-1.84628e-05	0.00144		22.7925	2e-06		55.3093	0.03744		62.1382	0.03497		64.3851	0.0215
	8.19364	0.000223		10.227	4.3e-05		9.53543	-7.7e-05		-1.81643e-05	0.00144		22.7997	2.1e-05		55.3081	0.03745		62.1367	0.03497		64.3835	0.02148
	8.20509	0.000217		10.2337	6.1e-05		9.54404	-6.5e-05		-1.7288e-05	0.00145		22.8094	2.1e-05		55.3068	0.03745		62.1352	0.03496		64.3818	0.02147
	8.21177	0.000219		10.2458	7.6e-05		9.55168	-4e-05		-1.52563e-05	0.00145		22.8224	4.8e-05		55.3055	0.03746		62.1336	0.03496		64.3802	0.02146
	8.22315	0.000212		10.257	9.5e-05		9.56666	-1.7e-05		-1.66883e-05	0.00145		22.8313	9.1e-05		55.3043	0.03746		62.1321	0.03495		64.3785	0.02144
	8.23425	0.000202		10.2648	9.8e-05		9.57475	7e-06		-1.69682e-05	0.00146		22.8406	0.000109		55.303	0.03747		62.1305	0.03495		64.3769	0.02143
	8.23934	0.000216		10.2777	0.000104		9.58686	2.9e-05		-1.66697e-05	0.00146		22.8494	0.00011		55.3017	0.03748		62.129	0.03494		64.3752	0.02141
	8.25327	0.000206		10.2866	0.000123		9.59419	3.2e-05		-1.63708e-05	0.00146		22.8629	5.7e-05		55.3005	0.03748		62.1274	0.03494		64.3735	0.0214
	8.26393	0.000238		10.2941	0.000115		9.6025	4.2e-05		-1.66493e-05	0.00146		22.8711	5.5e-05		55.2992	0.03749		62.1259	0.03493		64.3719	0.02138
	8.27268	0.000245		10.3052	0.000111		9.61761	4.2e-05		-1.86606e-05	0.00147		22.8839	5.7e-05		55.2979	0.03749		62.1243	0.03493		64.3702	0.02137
	8.28147	0.000259		10.3136	8.8e-05		9.62595	4.1e-05		-1.89409e-05	0.00147		22.8917	5.7e-05		55.2966	0.0375		62.1228	0.03493		64.3685	0.02136
	8.29423	0.000259		10.325	7.1e-05		9.63417	4.8e-05		-1.86425e-05	0.00147		22.9004	6.6e-05		55.2954	0.0375		62.1212	0.03492		64.3669	0.02134
	8.30187	0.000254		10.3367	6.9e-05		9.64656	4.7e-05		-1.83436e-05	0.00147		22.9136	5.9e-05		55.2941	0.03751		62.1197	0.03492		64.3652	0.02132
	8.31256	0.000257		10.3451	6.9e-05		9.65669	4.3e-05		-1.91995e-05	0.00148		22.9212	3.2e-05		55.2928	0.03751		62.1181	0.03492		64.3635	0.02131
	8.32415	0.000274		10.3541	6.9e-05		9.66275	3.3e-05		-2.29436e-05	0.00148		22.9311	-1.3e-05		55.2915	0.03752		62.1165	0.03492		64.3618	0.02129
	8.33162	0.000284		10.3679	6.8e-05		9.67786	1.4e-05		-2.09155e-05	0.00148		22.9428	-2e-05		55.2902	0.03752		62.115	0.03492		64.3601	0.02128
	8.34307	0.000297		10.3734	5.7e-05		9.6846	4e-06		-1.7728e-05	0.00148		22.9529	3e-06		55.2889	0.03753		62.1134	0.03492		64.3585	0.02126
	8.35514	0.000304		10.3815	1.8e-05		9.6946	6e-06		-1.62719e-05	0.00148		22.9613	2.8e-05		55.2877	0.03753		62.1118	0.03492		64.3568	0.02124
	8.36296	0.000275		10.397	-1e-06		9.70615	0		-1.42398e-05	0.00148		22.9696	2.3e-05		55.2864	0.03754		62.1103	0.03492		64.3551	0.02123
	8.37222	0.000278		10.4059	-2e-05		9.71608	-1e-06		-1.62492e-05	0.00148		22.9821	1.5e-05		55.2851	0.03754		62.1087	0.03492		64.3534	0.02121
	8.38284	0.000252		10.4137	0		9.72372	1e-06		-1.88394e-05	0.00149		22.9906	-9e-06		55.2838	0.03755		62.1071	0.03492		64.3517	0.0212
	8.39111	0.000264		10.4283	9e-06		9.73835	-4e-06		-1.91202e-05	0.00149		23.0031	-1.9e-05		55.2825	0.03756		62.1056	0.03492		64.35	0.02118
	8.40339	0.00027		10.436	2e-05		9.74503	-7e-06		-1.88217e-05	0.00149		23.0132	-2e-06		55.2812	0.03756		62.104	0.03492		64.3483	0.02116
	8.41457	0.00028		10.4419	4e-05		9.75488	-8e-06		-1.79453e-05	0.00149		23.0209	3.2e-05		55.2799	0.03757		62.1024	0.03492		64.3466	0.02115
	8.42179	0.000281		10.4575	3.7e-05		9.7655	1.2e-05		-1.53362e-05	0.00149		23.0338	4.4e-05		55.2786	0.03757		62.1009	0.03492		64.345	0.02114
	8.43207	0.000273		10.4657	2.1e-05		9.7738	1.6e-05		-1.50354e-05	0.00149		23.0393	3e-05		55.2773	0.03758		62.0993	0.03491		64.3433	0.02112
	8.44317	0.000271		10.4734	1.2e-05		9.78383	1e-05		-1.70463e-05	0.00149		23.0513	6e-06		55.2761	0.03759		62.0977	0.03491		64.3416	0.02111
	8.45022	0.000289		10.4879	2.3e-05		9.79743	-1.1e-05		-1.67492e-05	0.00149		23.0643	1e-05		55.2748	0.03759		62.0961	0.03491		64.3399	0.02109
	8.46268	0.000299		10.4958	2.8e-05		9.80562	-1.4e-05		-1.47179e-05	0.00149		23.0716	3.1e-05		55.2735	0.0376		62.0945	0.03491		64.3382	0.02108
	8.47426	0.000277		10.5075	4.6e-05		9.81427	-2.2e-05		-1.67274e-05	0.00149		23.0811	4.4e-05		55.2722	0.03761		62.093	0.03491		64.3365	0.02107
	8.48481	0.000297		10.5157	3.5e-05		9.82796	-2.3e-05		-1.93175e-05	0.00149		23.0896	5.3e-05		55.2709	0.03761		62.0914	0.03491		64.3348	0.02105
	8.49259	0.000291		10.5263	4.6e-05		9.83364	-1.4e-05		-1.95983e-05	0.00149		23.1036	3.5e-05		55.2696	0.03762		62.0898	0.0349		64.3331	0.02104
	8.50415	0.00032		10.5388	4.4e-05		9.84253	-3e-06		-1.98773e-05	0.00149		23.1102	1.8e-05		55.2683	0.03763		62.0882	0.0349		64.3314	0.02103
	8.51227	0.000311		10.5466	3.6e-05		9.85795	1.1e-05		-2.18886e-05	0.00149		23.1243	3e-06		55.2669	0.03763		62.0866	0.0349		64.3297	0.02101
	8.52058	0.000318		10.5566	5.1e-05		9.8656	8e-06		-2.33238e-05	0.00149		23.1321	0		55.2656	0.03764		62.085	0.0349		64.3279	0.021
	8.53469	0.000332		10.5689	7.7e-05		9.87386	-5e-06		-2.76458e-05	0.00149		23.1425	9e-06		55.2643	0.03765		62.0834	0.03489		64.3262	0.02099
	8.54455	0.000332		10.5769	9.9e-05		9.88721	1.2e-05		-2.85054e-05	0.00149		23.1541	8e-06		55.263	0.03765		62.0818	0.03489		64.3245	0.02098
	8.55195	0.000333		10.5839	0.000106		9.89551	3.2e-05		-2.82074e-05	0.00149		23.1625	-1.3e-05		55.2617	0.03766		62.0802	0.03489		64.3228	0.02097
	8.56513	0.000357		10.5988	9.9e-05		9.90776	3.9e-05		-2.79085e-05	0.00149		23.1708	-2.3e-05		55.2604	0.03767		62.0786	0.03489		64.3211	0.02096
	8.57502	0.000387		10.6069	8.5e-05		9.91727	3.5e-05		-2.76096e-05	0.00149		23.1809	-6e-06		55.2591	0.03768		62.077	0.03488		64.3194	0.02095
	8.58055	0.000402		10.6153	8.2e-05		9.92595	2.5e-05		-2.78881e-05	0.00148		23.1924	-4e-06		55.2578	0.03768		62.0754	0.03488		64.3177	0.02094
	8.59422	0.000419		10.6297	5.1e-05		9.93871	1e-05		-2.98994e-05	0.00148		23.2024	-2.7e-05		55.2564	0.03769		62.0738	0.03487		64.3159	0.02093
	8.60539	0.0004		10.6375	2.5e-05		9.94687	8e-06		-3.01797e-05	0.00148		23.2101	-3.9e-05		55.2551	0.0377		62.0722	0.03487		64.3142	0.02092
	8.61272	0.000419		10.6437	2e-06		9.95511	-4e-06		-2.98813e-05	0.00148		23.2227	-6.1e-05		55.2538	0.03771		62.0706	0.03487		64.3125	0.02091
	8.62327	0.000402		10.6579	-2.8e-05		9.96804	7e-06		-3.01598e-05	0.00148		23.2316	-5.6e-05		55.2525	0.03771		62.069	0.03486		64.3108	0.0209
	8.63499	0.000401		10.6668	-4.1e-05		9.97631	5e-06		-3.21711e-05	0.00148		23.2427	-6.2e-05		55.2511	0.03772		62.0674	0.03486		64.309	0.02089
	8.64251	0.0004		10.6756	-6.7e-05		9.98592	-1e-05		-3.07191e-05	0.00148		23.254	-5e-05		55.2498	0.03773		62.0658	0.03485		64.3073	0.02088
	8.65364	0.000399		10.6883	-7.1e-05		9.99907	-2.3e-05		-2.2335e-05	0.00148		23.2599	-3.3e-05		55.2485	0.03774		62.0642	0.03484		64.3056	0.02087
	8.66512	0.000403		10.6977	-7.1e-05		10.0085	-2.9e-05		-1.56778e-05	0.00148		23.271	-3.9e-05		55.2472	0.03775		62.0626	0.03484		64.3038	0.02087
	8.67236	0.000392		10.7051	-7.4e-05		10.0155	-1.7e-05		-1.47964e-05	0.00148		23.2844	-3.5e-05		55.2458	0.03776		62.0609	0.03483		64.3021	0.02086
	8.68412	0.000366		10.7196	-7.5e-05		10.0294	1.6e-05		-1.68068e-05	0.00148		23.293	-2.1e-05		55.2445	0.03777		62.0593	0.03483		64.3004	0.02085
	8.69515	0.000349		10.7267	-5.3e-05		10.0366	4.4e-05		-1.70872e-05	0.00148		23.3018	2.5e-05		55.2432	0.03779		62.0577	0.03482		64.2986	0.02084
	8.70307	0.000358		10.7366	-3.3e-05		10.0443	3.8e-05		-1.67887e-05	0.00148		23.3152	7.4e-05		55.2418	0.0378		62.0561	0.03481		64.2969	0.02083
	8.7141	0.000352		10.7477	-1.3e-05		10.0573	3.6e-05		-1.59123e-05	0.00148		23.3242	0.000104		55.2405	0.03781		62.0545	0.03481		64.2952	0.02083
	8.72344	0.000381		10.7569	1.8e-05		10.0662	2.1e-05		-1.27257e-05	0.00148		23.3298	9.1e-05		55.2392	0.03782		62.0528	0.0348		64.2934	0.02082
	8.73292	0.000374		10.7658	2.7e-05		10.076	4.1e-05		-8.95984e-06	0.00148		23.3407	8.1e-05		55.2378	0.03784		62.0512	0.03479		64.2917	0.02081
	8.74378	0.0004		10.7782	5.3e-05		10.0885	6.9e-05		-6.34839e-06	0.00148		23.3551	6.2e-05		55.2365	0.03785		62.0496	0.03478		64.2899	0.02081
	8.75557	0.000387		10.7859	5.7e-05		10.0974	8.9e-05		-8.35742e-06	0.00148		23.3633	5.9e-05		55.2351	0.03786		62.048	0.03478		64.2882	0.0208
	8.76664	0.000372		10.7955	7.8e-05		10.1041	0.000107		-1.09475e-05	0.00149		23.3721	5e-05		55.2338	0.03788		62.0463	0.03477		64.2864	0.02079
	8.77456	0.000379		10.8085	8.7e-05		10.118	0.000104		-1.06509e-05	0.00149		23.3782	3.2e-05		55.2325	0.03789		62.0447	0.03476		64.2847	0.02079
	8.78279	0.000403		10.8158	8.4e-05		10.1282	7.8e-05		-8.61963e-06	0.00149		23.3945	5e-06		55.2311	0.03791		62.0431	0.03475		64.2829	0.02078
	8.79715	0.000419		10.8306	7.8e-05		10.136	5.2e-05		-1.00517e-05	0.00149		23.4039	-3.5e-05		55.2298	0.03792		62.0414	0.03474		64.2811	0.02077
	8.80424	0.000416		10.839	6.7e-05		10.148	4.5e-05		-1.03316e-05	0.00149		23.4132	-3.2e-05		55.2284	0.03794		62.0398	0.03473		64.2794	0.02077
	8.81521	0.000411		10.8468	6.3e-05		10.1579	4.5e-05		-1.06105e-05	0.00149		23.4215	-1.8e-05		55.2271	0.03795		62.0382	0.03472		64.2776	0.02076
	8.82468	0.000398		10.8573	4.2e-05		10.1655	5.3e-05		-1.26218e-05	0.00149		23.4341	6e-06		55.2257	0.03797		62.0365	0.03471		64.2759	0.02076
	8.83419	0.000413		10.8691	4.3e-05		10.1794	4.3e-05		-1.23247e-05	0.00149		23.4423	-1.1e-05		55.2244	0.03799		62.0349	0.0347		64.2741	0.02075
	8.84595	0.000385		10.8774	4.7e-05		10.1878	1.7e-05		-9.13859e-06	0.0015		23.4514	1e-06		55.223	0.038		62.0332	0.03469		64.2723	0.02074
	8.85699	0.000401		10.8911	6.1e-05		10.1955	5e-06		-5.95016e-06	0.0015		23.4641	-1.4e-05		55.2217	0.03802		62.0316	0.03468		64.2706	0.02073
	8.86418	0.000396		10.899	5.3e-05		10.2084	-1.7e-05		-5.0715e-06	0.0015		23.4735	1.1e-05		55.2203	0.03803		62.0299	0.03467		64.2688	0.02072
	8.87518	0.000403		10.9065	7.1e-05		10.2166	-5e-06		-4.77212e-06	0.0015		23.4824	1.9e-05		55.219	0.03805		62.0283	0.03466		64.267	0.02071
	8.88663	0.000405		10.9199	8.5e-05		10.2298	1e-06		-4.47319e-06	0.0015		23.4944	5.1e-05		55.2176	0.03806		62.0266	0.03465		64.2653	0.0207
	8.89448	0.000401		10.9288	0.000104		10.239	9e-06		-4.75171e-06	0.0015		23.5032	7.1e-05		55.2163	0.03808		62.025	0.03464		64.2635	0.02068
	8.90562	0.000417		10.9366	0.000128		10.2463	1.6e-05		-6.76302e-06	0.0015		23.512	6.7e-05		55.2149	0.03809		62.0233	0.03462		64.2617	0.02067
	8.91724	0.000421		10.9493	0.00015		10.2591	4e-06		-7.04336e-06	0.0015		23.522	3.7e-05		55.2135	0.0381		62.0217	0.03461		64.2599	0.02065
	8.92405	0.000432		10.9587	0.000144		10.2679	2e-06		-6.74489e-06	0.00151		23.5327	3.2e-05		55.2122	0.03812		62.02	0.0346		64.2582	0.02064
	8.93564	0.000442		10.968	0.00011		10.277	-4e-06		-6.44596e-06	0.00151		23.5433	4.8e-05		55.2108	0.03813		62.0184	0.03458		64.2564	0.02062
	8.94657	0.000451		10.9806	7.9e-05		10.2894	-3e-06		-5.56959e-06	0.00151		23.5516	6.1e-05		55.2094	0.03815		62.0167	0.03457		64.2546	0.0206
	8.95428	0.000436		10.9896	5.6e-05		10.2985	-2e-05		-2.96043e-06	0.00151		23.5658	6.8e-05		55.208	0.03816		62.015	0.03455		64.2528	0.02058
	8.9658	0.000449		10.9974	4.1e-05		10.3073	-2.5e-05		-2.08223e-06	0.00151		23.5746	7.3e-05		55.2067	0.03817		62.0134	0.03454		64.251	0.02056
	8.976	0.000442		11.0096	3e-05		10.3176	-4.7e-05		-1.78285e-06	0.00151		23.5812	6.4e-05		55.2053	0.03819		62.0117	0.03452		64.2492	0.02054
	8.98424	0.000444		11.0174	3e-05		10.3278	-3.9e-05		-9.06477e-07	0.00151		23.5916	3.8e-05		55.2039	0.0382		62.01	0.03451		64.2475	0.02052
	8.99379	0.000441		11.0273	-1.4e-05		10.3372	-3e-05		1.70268e-06	0.00151		23.6051	1e-06		55.2026	0.03821		62.0084	0.03449		64.2457	0.02049
	9.00655	0.00043		11.0395	-5.3e-05		10.349	-2.9e-05		3.15833e-06	0.00151		23.614	-1e-06		55.2012	0.03822		62.0067	0.03448		64.2439	0.02047
	9.01471	0.000438		11.0472	-8.8e-05		10.3579	-2.2e-05		5.76795e-06	0.00151		23.6228	1e-05		55.1998	0.03824		62.005	0.03446		64.2421	0.02044
	9.02585	0.000427		11.0566	-0.000103		10.3672	-1.5e-05		6.64614e-06	0.00151		23.6349	3e-05		55.1984	0.03825		62.0033	0.03444		64.2403	0.02042
	9.03733	0.000424		11.07	-7.8e-05		10.3761	-2e-06		6.94553e-06	0.00152		23.6449	7.5e-05		55.197	0.03826		62.0017	0.03443		64.2385	0.02039
	9.04743	0.000441		11.0789	-6.8e-05		10.3853	2.6e-05		6.66701e-06	0.00152		23.6497	9.2e-05		55.1957	0.03827		62	0.03441		64.2367	0.02036
	9.05449	0.000462		11.0873	-5.2e-05		10.3964	5.4e-05		4.6557e-06	0.00152		23.6625	9.3e-05		55.1943	0.03828		61.9983	0.03439		64.2349	0.02033
	9.06345	0.000477		11.0998	-4.3e-05		10.4098	6.8e-05		4.9528e-06	0.00152		23.6764	9.1e-05		55.1929	0.0383		61.9966	0.03437		64.2331	0.0203
	9.07738	0.000506		11.1087	-3.9e-05		10.4164	7.8e-05		6.40662e-06	0.00152		23.6841	8.7e-05		55.1915	0.03831		61.995	0.03436		64.2313	0.02028
	9.08558	0.000501		11.1176	-2.3e-05		10.4266	7.5e-05		2.66435e-06	0.00152		23.6937	0.000105		55.1901	0.03831		61.9933	0.03434		64.2295	0.02025
	9.09755	0.000522		11.1279	5e-06		10.4398	5.2e-05		1.80519e-06	0.00152		23.7016	0.000124		55.1887	0.03832		61.9916	0.03432		64.2277	0.02022
	9.10813	0.000523		11.1386	3.3e-05		10.4463	4.4e-05		2.1032e-06	0.00152		23.7151	0.000126		55.1873	0.03833		61.9899	0.0343		64.2259	0.02019
	9.11584	0.00053		11.1524	6.8e-05		10.4578	2.7e-05		2.97957e-06	0.00152		23.7251	0.000131		55.1859	0.03834		61.9882	0.03429		64.2241	0.02016
	9.12366	0.000541		11.1603	9.7e-05		10.4695	2.7e-05		5.58874e-06	0.00152		23.7327	0.000109		55.1846	0.03835		61.9865	0.03427		64.2222	0.02013
	9.1376	0.000536		11.168	8.7e-05		10.4774	2.1e-05		7.04438e-06	0.00151		23.7456	9.4e-05		55.1832	0.03835		61.9849	0.03425		64.2204	0.0201
	9.14601	0.000538		11.1812	7.9e-05		10.4868	-2e-06		9.654e-06	0.00151		23.7539	8.6e-05		55.1818	0.03836		61.9832	0.03424		64.2186	0.02007
	9.15482	0.000544		11.1878	7.6e-05		10.4996	-1.8e-05		1.05322e-05	0.00151		23.7621	7.4e-05		55.1804	0.03836		61.9815	0.03422		64.2168	0.02004
	9.16804	0.00054		11.1957	7.9e-05		10.5079	-2.5e-05		1.1409e-05	0.00151		23.7766	8.1e-05		55.179	0.03837		61.9798	0.03421		64.215	0.02001
	9.17624	0.000534		11.2111	5.8e-05		10.5167	-2.9e-05		1.40182e-05	0.00151		23.7836	9.1e-05		55.1775	0.03837		61.9781	0.03419		64.2131	0.01998
	9.18668	0.000547		11.2195	4.6e-05		10.5304	-3.5e-05		1.43189e-05	0.00151		23.7925	0.000102		55.1761	0.03837		61.9764	0.03417		64.2113	0.01996
	9.1974	0.000539		11.2278	4.9e-05		10.5381	-1.6e-05		1.28855e-05	0.00151		23.8039	0.000113		55.1748	0.03838		61.9747	0.03416		64.2095	0.01993
	9.20519	0.000557		11.2412	5e-05		10.551	-1.3e-05		1.49154e-05	0.00151		23.8149	0.00013		55.1733	0.03838		61.973	0.03414		64.2077	0.0199
	9.21687	0.000548		11.2505	3.1e-05		10.5604	0		1.63706e-05	0.0015		23.8226	0.000133		55.1719	0.03838		61.9713	0.03413		64.2058	0.01987
	9.22791	0.000564		11.256	4e-06		10.5695	-2.1e-05		1.89802e-05	0.0015		23.8356	0.000151		55.1705	0.03838		61.9696	0.03411		64.204	0.01984
	9.23607	0.000585		11.2709	3e-06		10.5794	-4.4e-05		1.9281e-05	0.0015		23.8456	0.000121		55.1691	0.03838		61.9679	0.0341		64.2022	0.01981
	9.24606	0.000605		11.2796	1e-06		10.5881	-6.3e-05		1.61152e-05	0.0015		23.8517	9.6e-05		55.1677	0.03838		61.9662	0.03408		64.2004	0.01978
	9.25752	0.000622		11.2886	1.2e-05		10.5981	-7.5e-05		1.12144e-05	0.00149		23.8626	7e-05		55.1663	0.03838		61.9645	0.03407		64.1985	0.01975
	9.26471	0.000626		11.3014	-9e-06		10.6118	-8.2e-05		1.09318e-05	0.00149		23.8764	5.3e-05		55.1649	0.03837		61.9627	0.03405		64.1967	0.01972
	9.27661	0.000616		11.3109	-6e-06		10.6195	-8.4e-05		1.354e-05	0.00149		23.8846	3.8e-05		55.1634	0.03837		61.961	0.03404		64.1949	0.01969
	9.28778	0.000616		11.3186	-1e-06		10.6286	-7.7e-05		1.38408e-05	0.00148		23.8937	9e-06		55.162	0.03837		61.9593	0.03402		64.193	0.01966
	9.29445	0.000621		11.3306	-1.4e-05		10.6409	-6.6e-05		1.12525e-05	0.00148		23.9014	-2.3e-05		55.1606	0.03836		61.9576	0.03401		64.1912	0.01963
	9.30653	0.000641		11.3395	-2.2e-05		10.648	-4.8e-05		8.66193e-06	0.00148		23.9153	-2.7e-05		55.1592	0.03836		61.9559	0.034		64.1893	0.01961
	9.31805	0.000673		11.3488	-3.3e-05		10.6556	-3.9e-05		8.38113e-06	0.00148		23.9214	-3.2e-05		55.1578	0.03835		61.9542	0.03399		64.1875	0.01958
	9.32686	0.000679		11.3605	-3.3e-05		10.6694	-6e-06		8.6796e-06	0.00147		23.9335	-3.7e-05		55.1564	0.03835		61.9524	0.03397		64.1856	0.01956
	9.33396	0.000675		11.3682	-4.4e-05		10.6783	2.9e-05		8.97852e-06	0.00147		23.9446	-3e-06		55.1549	0.03834		61.9507	0.03396		64.1838	0.01954
	9.348	0.000668		11.3782	-5.1e-05		10.6876	4.6e-05		8.70001e-06	0.00147		23.9533	1.8e-05		55.1535	0.03834		61.949	0.03395		64.1819	0.01952
	9.35803	0.000669		11.39	-6.5e-05		10.7022	6e-05		6.11125e-06	0.00146		23.9661	6.2e-05		55.1521	0.03833		61.9473	0.03394		64.1801	0.0195
	9.36695	0.000666		11.3992	-5.5e-05		10.7099	5.4e-05		3.52068e-06	0.00146		23.9761	7.2e-05		55.1507	0.03832		61.9455	0.03394		64.1782	0.01949
	9.37899	0.0007		11.4081	-7.2e-05		10.7157	6e-05		2.66243e-06	0.00146		23.9839	0.000104		55.1492	0.03832		61.9438	0.03393		64.1764	0.01947
	9.38895	0.000721		11.4213	-7.9e-05		10.7322	5.2e-05		6.50665e-07	0.00145		23.9966	0.000149		55.1478	0.03831		61.9421	0.03392		64.1745	0.01946
	9.39442	0.000722		11.4313	-9.5e-05		10.7399	4.2e-05		-2.07124e-07	0.00145		24.0058	0.000164		55.1464	0.0383		61.9403	0.03391		64.1727	0.01945
	9.40773	0.000738		11.4392	-0.000136		10.7481	3.2e-05		-2.21889e-06	0.00145		24.0147	0.000164		55.1449	0.03829		61.9386	0.03391		64.1708	0.01944
	9.41939	0.000735		11.4514	-0.000157		10.7618	3e-05		-3.07668e-06	0.00145		24.024	0.000167		55.1435	0.03828		61.9369	0.0339		64.1689	0.01943
	9.42603	0.000737		11.4586	-0.000177		10.7686	7e-06		-5.08844e-06	0.00144		24.0374	0.000155		55.142	0.03827		61.9351	0.0339		64.1671	0.01942
	9.4373	0.000746		11.4731	-0.00017		10.7786	-1.6e-05		-5.94623e-06	0.00144		24.0445	0.000124		55.1406	0.03826		61.9334	0.0339		64.1652	0.01942
	9.44999	0.000752		11.4807	-0.000149		10.7899	-1.6e-05		-7.95799e-06	0.00144		24.054	0.000115		55.1392	0.03825		61.9316	0.03389		64.1633	0.01941
	9.45657	0.000757		11.4901	-0.000129		10.7992	-2.1e-05		-8.23834e-06	0.00143		24.0674	9.5e-05		55.1377	0.03824		61.9299	0.03389		64.1615	0.01941
	9.46816	0.00076		11.5021	-0.000102		10.8079	9e-06		-7.93987e-06	0.00143		24.0739	0.000107		55.1363	0.03823		61.9282	0.03389		64.1596	0.01941
	9.47967	0.000757		11.5112	-9.3e-05		10.8208	2.3e-05		-8.21839e-06	0.00143		24.0838	7.3e-05		55.1348	0.03822		61.9264	0.03389		64.1577	0.01941
	9.48514	0.000767		11.519	-8.4e-05		10.8288	6e-05		-9.0748e-06	0.00143		24.0915	5.7e-05		55.1334	0.03821		61.9247	0.03389		64.1559	0.01941
	9.49814	0.000768		11.5324	-6.5e-05		10.8388	7.5e-05		-5.31212e-06	0.00142		24.1075	5.3e-05		55.132	0.03819		61.9229	0.03389		64.154	0.01941
	9.50876	0.000761		11.5409	-1.8e-05		10.8506	7.4e-05		-6.74279e-06	0.00142		24.1144	5.1e-05		55.1305	0.03818		61.9212	0.03389		64.1521	0.01942
	9.51699	0.000772		11.5494	6e-06		10.8583	6.1e-05		-9.33246e-06	0.00142		24.1226	5.8e-05		55.1291	0.03817		61.9194	0.03389		64.1502	0.01943
	9.52744	0.000763		11.563	4.4e-05		10.8719	6.1e-05		-9.61326e-06	0.00141		24.1366	7.1e-05		55.1276	0.03815		61.9177	0.03389		64.1484	0.01943
	9.53795	0.000782		11.5719	4.6e-05		10.8811	6.5e-05		-9.31479e-06	0.00141		24.1427	9.5e-05		55.1262	0.03814		61.9159	0.03389		64.1465	0.01944
	9.54715	0.000792		11.5799	4.1e-05		10.8899	7e-05		-8.43842e-06	0.00141		24.1548	0.000114		55.1247	0.03813		61.9142	0.03389		64.1446	0.01945
	9.55767	0.000825		11.5942	3.1e-05		10.9025	8.5e-05		-5.25181e-06	0.00141		24.1674	0.000113		55.1232	0.03811		61.9124	0.0339		64.1427	0.01946
	9.56953	0.000862		11.6009	2e-05		10.912	7.5e-05		-2.06338e-06	0.0014		24.1762	0.000101		55.1218	0.0381		61.9106	0.0339		64.1409	0.01947
	9.57728	0.00088		11.6109	1.9e-05		10.9193	7.1e-05		-1.18472e-06	0.0014		24.1846	0.000121		55.1203	0.03809		61.9089	0.0339		64.139	0.01948
	9.58793	0.000896		11.623	1.4e-05		10.932	5.2e-05		-8.85338e-07	0.0014		24.1919	0.000116		55.1189	0.03808		61.9071	0.0339		64.1371	0.0195
	9.59803	0.000916		11.6308	1e-06		10.9405	2.5e-05		-8.96617e-09	0.0014		24.2065	0.000117		55.1174	0.03806		61.9054	0.0339		64.1352	0.01951
	9.61117	0.000933		11.6395	-9e-06		10.9498	1.7e-05		2.6002e-06	0.0014		24.2152	0.000108		55.1159	0.03805		61.9036	0.0339		64.1333	0.01952
	9.61761	0.000966		11.6518	1e-06		10.9602	1.6e-05		3.47839e-06	0.00139		24.2233	0.000102		55.1145	0.03804		61.9018	0.03391		64.1314	0.01954
	9.62809	0.00101		11.6612	-1.4e-05		10.9711	3e-05		3.77778e-06	0.00139		24.2379	0.000109		55.113	0.03803		61.9001	0.03391		64.1295	0.01956
	9.63881	0.00102		11.669	3e-06		10.9788	3.9e-05		4.0767e-06	0.00139		24.2471	9.9e-05		55.1116	0.03802		61.8983	0.03391		64.1276	0.01957
	9.64656	0.00103		11.6819	7e-06		10.9929	2.8e-05		4.37563e-06	0.00139		24.2548	8.5e-05		55.1101	0.038		61.8965	0.03391		64.1257	0.01959
	9.65994	0.00101		11.6901	3.1e-05		11.0012	1e-05		4.09711e-06	0.00139		24.267	0.0001		55.1086	0.03799		61.8947	0.03391		64.1238	0.01961
	9.66655	0.00102		11.7005	4.6e-05		11.0091	-1e-06		2.08581e-06	0.00139		24.2757	0.000118		55.1071	0.03798		61.893	0.03392		64.1219	0.01963
	9.67803	0.00103		11.7137	3.4e-05		11.0219	-1.2e-05		2.38291e-06	0.00138		24.2849	0.00012		55.1057	0.03797		61.8912	0.03392		64.12	0.01965
	9.68855	0.00106		11.7214	3.6e-05		11.0322	-2e-05		5.56906e-06	0.00138		24.2976	0.000131		55.1042	0.03796		61.8894	0.03392		64.1181	0.01967
	9.70055	0.0011		11.7294	4.4e-05		11.04	-1.6e-05		8.75749e-06	0.00138		24.3063	0.000135		55.1027	0.03795		61.8876	0.03392		64.1162	0.0197
	9.70671	0.00114		11.7431	3.4e-05		11.0515	-3e-05		1.02136e-05	0.00138		24.3149	0.000142		55.1013	0.03793		61.8858	0.03393		64.1143	0.01972
	9.71905	0.00114		11.7516	1.7e-05		11.0614	-2.6e-05		1.28232e-05	0.00138		24.3266	0.000153		55.0998	0.03792		61.8841	0.03393		64.1124	0.01974
	9.72981	0.00115		11.76	1.6e-05		11.0693	-4.1e-05		1.37014e-05	0.00138		24.3367	0.000146		55.0983	0.03791		61.8823	0.03393		64.1105	0.01977
	9.73856	0.00117		11.7713	-3e-06		11.0833	-4.9e-05		1.34233e-05	0.00138		24.3449	0.000139		55.0968	0.0379		61.8805	0.03393		64.1085	0.0198
	9.7489	0.00117		11.7807	4e-06		11.091	-4.6e-05		1.1412e-05	0.00138		24.3585	0.000117		55.0953	0.03789		61.8787	0.03393		64.1066	0.01982
	9.76059	0.00119		11.7945	-1.6e-05		11.0993	-3.4e-05		1.17091e-05	0.00138		24.3661	9.3e-05		55.0939	0.03788		61.8769	0.03394		64.1047	0.01985
	9.76664	0.00119		11.8024	-1.2e-05		11.1114	-2e-06		1.37404e-05	0.00138		24.3749	9e-05		55.0924	0.03787		61.8751	0.03394		64.1028	0.01987
	9.77927	0.00122		11.8106	1e-06		11.1208	2e-05		1.23084e-05	0.00138		24.3826	8.7e-05		55.0909	0.03786		61.8733	0.03394		64.1009	0.0199
	9.7911	0.00121		11.8236	1.7e-05		11.1295	3e-05		1.26059e-05	0.00138		24.3945	8.2e-05		55.0894	0.03785		61.8715	0.03394		64.099	0.01992
	9.79766	0.0012		11.8319	4.3e-05		11.1429	2.7e-05		1.52146e-05	0.00138		24.4059	8.1e-05		55.0879	0.03785		61.8697	0.03394		64.097	0.01995
	9.80832	0.0012		11.8417	8.1e-05		11.1508	4.3e-05		1.55154e-05	0.00138		24.4125	6.8e-05		55.0864	0.03784		61.8679	0.03394		64.0951	0.01997
	9.82094	0.0012		11.8539	0.000106		11.1596	2.2e-05		1.23496e-05	0.00138		24.4275	6e-05		55.0849	0.03783		61.8661	0.03393		64.0932	0.02
	9.82821	0.00121		11.8637	0.000125		11.1721	1.3e-05		6.87138e-06	0.00138		24.4358	7.7e-05		55.0834	0.03782		61.8643	0.03393		64.0912	0.02002
	9.83903	0.00124		11.8681	0.000127		11.1822	9e-06		3.70107e-06	0.00138		24.4473	8.6e-05		55.0819	0.03782		61.8625	0.03393		64.0893	0.02004
	9.84955	0.00127		11.8843	9.5e-05		11.191	7e-06		3.41981e-06	0.00138		24.4579	0.000129		55.0804	0.03781		61.8607	0.03392		64.0874	0.02007
	9.85806	0.00131		11.8933	7.9e-05		11.1999	0		3.71828e-06	0.00138		24.4633	0.00014		55.0789	0.03781		61.8589	0.03392		64.0854	0.02009
	9.86802	0.00135		11.9022	4.3e-05		11.2111	-3.8e-05		4.01721e-06	0.00138		24.4782	0.00013		55.0774	0.0378		61.8571	0.03391		64.0835	0.02011
	9.87739	0.00136		11.9132	2.9e-05		11.2232	-5.9e-05		4.31614e-06	0.00138		24.4871	0.0001		55.0759	0.0378		61.8553	0.03391		64.0816	0.02013
	9.89077	0.00141		11.9226	-3e-06		11.2328	-6.5e-05		5.19251e-06	0.00138		24.4955	9.4e-05		55.0744	0.03779		61.8535	0.0339		64.0796	0.02016
	9.89894	0.00142		11.9308	-2.4e-05		11.241	-5.8e-05		8.37912e-06	0.00138		24.5045	0.000112		55.0729	0.03779		61.8517	0.0339		64.0777	0.02018
	9.90952	0.00146		11.9412	-3e-05		11.2532	-6.1e-05		1.15675e-05	0.00138		24.517	0.000135		55.0714	0.03779		61.8498	0.03389		64.0758	0.0202
	9.92156	0.00151		11.9519	-2.8e-05		11.263	-3.5e-05		1.30236e-05	0.00138		24.5259	0.000108		55.0699	0.03779		61.848	0.03388		64.0738	0.02022
	9.92833	0.00154		11.962	-2.6e-05		11.2713	-1.9e-05		1.56333e-05	0.00138		24.5351	5.7e-05		55.0684	0.03779		61.8462	0.03387		64.0719	0.02024
	9.93771	0.00159		11.9742	-5e-06		11.2835	-1e-06		1.65115e-05	0.00138		24.5439	1.5e-05		55.0669	0.03778		61.8444	0.03386		64.0699	0.02026
	9.95064	0.00161		11.9824	2e-05		11.2913	2.7e-05		1.68108e-05	0.00138		24.5579	-1.7e-05		55.0654	0.03778		61.8426	0.03385		64.068	0.02028
	9.95843	0.00163		11.9913	3.8e-05		11.2996	3.6e-05		1.71098e-05	0.00138		24.5674	1.8e-05		55.0639	0.03778		61.8407	0.03384		64.066	0.0203
	9.97049	0.00165		12.0021	6.7e-05		11.3136	4.4e-05		1.68313e-05	0.00138		24.5759	5.6e-05		55.0624	0.03778		61.8389	0.03383		64.064	0.02032
	9.9816	0.0017		12.0106	7.1e-05		11.3227	2.6e-05		1.482e-05	0.00138		24.5852	0.000109		55.0609	0.03779		61.8371	0.03382		64.0621	0.02034
	9.98907	0.00171		12.0217	9.1e-05		11.3316	1.9e-05		1.39622e-05	0.00138		24.5966	0.000115		55.0594	0.03779		61.8353	0.03381		64.0601	0.02036
	9.99962	0.00176		12.0338	0.000102		11.3442	3.1e-05		1.1373e-05	0.00138		24.6061	9.9e-05		55.0578	0.03779		61.8334	0.0338		64.0582	0.02038
	10.0119	0.00177		12.0422	8.4e-05		11.3521	5.6e-05		8.20493e-06	0.00138		24.6149	8.2e-05		55.0563	0.03779		61.8316	0.03379		64.0562	0.0204
	10.0197	0.00181		12.0518	7.6e-05		11.3593	7.8e-05		5.61389e-06	0.00138		24.6272	8.6e-05		55.0548	0.03779		61.8298	0.03378		64.0543	0.02042
	10.0309	0.00182		12.0637	5.6e-05		11.3743	9.3e-05		4.75565e-06	0.00138		24.636	8.7e-05		55.0533	0.0378		61.828	0.03376		64.0523	0.02043
	10.0404	0.00183		12.0698	4e-05		11.3822	8.3e-05		2.16644e-06	0.00138		24.6505	0.000112		55.0517	0.0378		61.8261	0.03375		64.0504	0.02045
	10.049	0.00185		12.0787	3.6e-05		11.3915	5.3e-05		-1.00158e-06	0.00138		24.6581	0.00014		55.0502	0.0378		61.8243	0.03374		64.0484	0.02047
	10.0607	0.00187		12.0937	2e-05		11.4014	4.8e-05		-3.01518e-06	0.00138		24.6652	0.000131		55.0487	0.03781		61.8225	0.03373		64.0464	0.02049
	10.0716	0.00188		12.102	3e-06		11.413	4.3e-05		-9.85742e-07	0.00138		24.6745	0.000134		55.0472	0.03781		61.8206	0.03372		64.0445	0.0205
	10.0784	0.00189		12.1149	-7e-06		11.4212	6.2e-05		4.69444e-07	0.00138		24.69	0.000112		55.0457	0.03782		61.8188	0.0337		64.0425	0.02052
	10.09	0.0019		12.1232	-2.1e-05		11.4335	5.2e-05		2.50162e-06	0.00138		24.6983	0.000111		55.0441	0.03782		61.8169	0.03369		64.0405	0.02054
	10.1018	0.0019		12.1331	-2.5e-05		11.4412	2.7e-05		1.06958e-06	0.00138		24.7061	8.8e-05		55.0426	0.03783		61.8151	0.03368		64.0386	0.02055
	10.1084	0.00194		12.1441	-1e-06		11.4514	4e-06		7.89694e-07	0.00138		24.7149	7.6e-05		55.0411	0.03783		61.8132	0.03367		64.0366	0.02057
	10.1204	0.00193		12.1555	-6e-06		11.4624	-1.4e-05		1.08816e-06	0.00138		24.7284	0.000101		55.0395	0.03784		61.8114	0.03365		64.0346	0.02059
	10.1315	0.00197		12.1622	2e-05		11.4707	-2.2e-05		2.54198e-06	0.00138		24.734	0.000149		55.038	0.03785		61.8095	0.03364		64.0326	0.0206
	10.1397	0.00198		12.1754	2.3e-05		11.4805	-1.6e-05		7.46138e-06	0.00138		24.7454	0.000184		55.0365	0.03785		61.8077	0.03363		64.0306	0.02062
	10.1493	0.00203		12.1834	4.4e-05		11.4943	-1e-05		9.49629e-06	0.00138		24.7597	0.000175		55.0349	0.03786		61.8058	0.03361		64.0287	0.02063
	10.161	0.00207		12.1936	6.5e-05		11.5032	-1.2e-05		1.21064e-05	0.00138		24.7669	0.000157		55.0334	0.03787		61.804	0.0336		64.0267	0.02065
	10.1727	0.00209		12.2055	7.5e-05		11.5155	-1e-06		1.24071e-05	0.00138		24.7764	0.00011		55.0318	0.03788		61.8021	0.03359		64.0247	0.02066
	10.1793	0.00212		12.2132	9.5e-05		11.5235	-9e-06		9.81882e-06	0.00138		24.7853	0.000111		55.0303	0.03788		61.8002	0.03357		64.0227	0.02068
	10.1902	0.00215		12.2222	0.00011		11.5306	0		7.22825e-06	0.00138		24.7976	9.1e-05		55.0288	0.03789		61.7984	0.03356		64.0207	0.02069
	10.2018	0.00218		12.2353	9.9e-05		11.5443	1.6e-05		7.52489e-06	0.00138		24.8076	0.000132		55.0272	0.0379		61.7965	0.03355		64.0187	0.0207
	10.2088	0.0022		12.2431	7.4e-05		11.5532	2.4e-05		1.01336e-05	0.00137		24.8153	0.000148		55.0257	0.03791		61.7947	0.03353		64.0167	0.02072
	10.221	0.00225		12.2531	7.3e-05		11.5624	3e-05		1.04343e-05	0.00137		24.8289	0.000152		55.0241	0.03792		61.7928	0.03352		64.0148	0.02073
	10.23	0.00228		12.2654	5.3e-05		11.5758	1e-05		7.84605e-06	0.00137		24.8389	0.000131		55.0226	0.03793		61.7909	0.03351		64.0127	0.02074
	10.241	0.00232		12.2721	5.7e-05		11.5848	-1.3e-05		4.67803e-06	0.00137		24.8467	0.000109		55.0211	0.03794		61.7891	0.0335		64.0108	0.02075
	10.2522	0.00232		12.2807	1.4e-05		11.5914	-3e-05		9.32105e-07	0.00137		24.8555	0.000103		55.0195	0.03795		61.7872	0.03349		64.0088	0.02076
	10.26	0.00236		12.2952	-7e-06		11.6043	-3.9e-05		-3.96917e-06	0.00137		24.8673	0.000111		55.0179	0.03795		61.7853	0.03348		64.0068	0.02077
	10.2726	0.00242		12.3051	-1.7e-05		11.6138	-4.3e-05		-4.82924e-06	0.00137		24.8762	0.000114		55.0164	0.03796		61.7835	0.03347		64.0048	0.02078
	10.2774	0.00247		12.3133	-1.7e-05		11.6236	-4.1e-05		-5.10867e-06	0.00137		24.8887	8.9e-05		55.0148	0.03797		61.7816	0.03346		64.0028	0.02079
	10.2908	0.00252		12.3262	-1e-05		11.636	-5.6e-05		-8.27487e-06	0.00137		24.8991	8.3e-05		55.0133	0.03798		61.7797	0.03345		64.0008	0.0208
	10.3024	0.00256		12.3339	3e-06		11.6444	-7.4e-05		-1.37531e-05	0.00137		24.9068	5.7e-05		55.0117	0.03799		61.7778	0.03344		63.9988	0.0208
	10.3097	0.00259		12.3402	8e-06		11.6523	-7.7e-05		-1.69234e-05	0.00137		24.9201	5.8e-05		55.0102	0.03799		61.776	0.03344		63.9968	0.02081
	10.322	0.00263		12.3556	2.1e-05		11.6644	-8.9e-05		-1.72047e-05	0.00136		24.9278	5.7e-05		55.0086	0.038		61.7741	0.03343		63.9948	0.02082
	10.332	0.00267		12.365	3.7e-05		11.6734	-6.5e-05		-1.63288e-05	0.00136		24.9361	6.5e-05		55.007	0.03801		61.7722	0.03343		63.9927	0.02082
	10.3391	0.0027		12.3725	4.2e-05		11.6829	-3.8e-05		-1.37196e-05	0.00136		24.9457	7.2e-05		55.0055	0.03801		61.7703	0.03342		63.9907	0.02082
	10.3501	0.00277		12.3859	7.8e-05		11.6937	-9e-06		-1.34189e-05	0.00136		24.9559	3.4e-05		55.0039	0.03802		61.7684	0.03342		63.9887	0.02083
	10.3621	0.00281		12.3937	9.8e-05		11.7026	2e-06		-1.54297e-05	0.00136		24.9659	-1.9e-05		55.0023	0.03803		61.7665	0.03342		63.9867	0.02083
	10.3711	0.00286		12.4016	0.000127		11.713	-3e-06		-1.62875e-05	0.00136		24.9769	-3.4e-05		55.0008	0.03803		61.7646	0.03341		63.9847	0.02083
	10.38	0.0029		12.4144	0.000138		11.726	-3e-06		-1.82993e-05	0.00136		24.9884	-1.6e-05		54.9992	0.03804		61.7627	0.03341		63.9826	0.02083
	10.3934	0.00294		12.4236	0.000126		11.7326	2e-05		-1.91571e-05	0.00135		24.998	1.3e-05		54.9976	0.03804		61.7608	0.03341		63.9806	0.02083
	10.3996	0.00301		12.4364	0.000136		11.7397	3.9e-05		-2.17463e-05	0.00135		25.0058	3e-05		54.996	0.03805		61.759	0.03341		63.9786	0.02083
	10.4117	0.00308		12.4441	0.000148		11.7554	4.2e-05		-2.37594e-05	0.00135		25.0164	3.3e-05		54.9945	0.03806		61.7571	0.03341		63.9766	0.02083
	10.4205	0.00313		12.4545	0.00016		11.7647	4.7e-05		-2.23074e-05	0.00135		25.0295	2.9e-05		54.9929	0.03806		61.7552	0.03341		63.9746	0.02082
	10.4303	0.0032		12.4667	0.000161		11.7724	2.2e-05		-2.43173e-05	0.00135		25.0385	1.2e-05		54.9913	0.03806		61.7533	0.03342		63.9725	0.02082
	10.4408	0.00327		12.4756	0.000152		11.7862	8e-06		-2.80624e-05	0.00135		25.0473	-1.8e-05		54.9898	0.03807		61.7514	0.03342		63.9705	0.02081
	10.4526	0.00337		12.4836	0.000145		11.7945	-1.6e-05		-3.29636e-05	0.00134		25.0554	1.5e-05		54.9882	0.03807		61.7495	0.03342		63.9685	0.02081
	10.4604	0.00348		12.4974	0.000151		11.8012	-1.8e-05		-3.32463e-05	0.00134		25.0683	4.8e-05		54.9866	0.03808		61.7476	0.03343		63.9664	0.0208
	10.4709	0.00354		12.5048	0.000136		11.8155	-1.3e-05		-3.0638e-05	0.00134		25.0777	9.8e-05		54.985	0.03808		61.7457	0.03343		63.9644	0.0208
	10.4805	0.00364		12.5138	0.00013		11.8235	-1.5e-05		-2.91824e-05	0.00134		25.0901	0.000131		54.9834	0.03809		61.7437	0.03344		63.9624	0.02079
	10.4936	0.00372		12.5264	0.000149		11.8365	-3.1e-05		-2.71502e-05	0.00134		25.0983	0.000161		54.9818	0.03809		61.7418	0.03345		63.9603	0.02078
	10.5017	0.00379		12.5354	0.000143		11.8444	-5.1e-05		-2.85822e-05	0.00133		25.1081	0.0002		54.9802	0.0381		61.7399	0.03346		63.9583	0.02077
	10.5128	0.00386		12.5431	0.000148		11.8535	-7.2e-05		-2.82847e-05	0.00133		25.1159	0.000237		54.9787	0.0381		61.738	0.03346		63.9562	0.02076
	10.5246	0.00396		12.5536	0.000137		11.8659	-8.1e-05		-2.50985e-05	0.00133		25.1299	0.000259		54.9771	0.0381		61.7361	0.03347		63.9542	0.02075
	10.5312	0.00406		12.5643	0.000156		11.8749	-5.9e-05		-2.19101e-05	0.00133		25.1378	0.00027		54.9755	0.03811		61.7342	0.03348		63.9522	0.02074
	10.5419	0.00415		12.5737	0.000194		11.8838	-5.6e-05		-2.16089e-05	0.00133		25.1468	0.000283		54.9739	0.03811		61.7323	0.0335		63.9501	0.02073
	10.5542	0.00422		12.5863	0.000215		11.8966	-3.9e-05		-2.47746e-05	0.00132		25.1551	0.000272		54.9723	0.03811		61.7304	0.03351		63.9481	0.02072
	10.5617	0.0043		12.5952	0.000217		11.9049	-2.4e-05		-2.96754e-05	0.00132		25.1701	0.000286		54.9707	0.03812		61.7285	0.03352		63.946	0.0207
	10.5733	0.00439		12.6039	0.000218		11.9147	-2.1e-05		-3.05355e-05	0.00132		25.179	0.000256		54.9691	0.03812		61.7265	0.03353		63.944	0.02069
	10.5843	0.00447		12.614	0.000195		11.9257	-2e-05		-3.08149e-05	0.00132		25.1878	0.000247		54.9675	0.03812		61.7246	0.03355		63.9419	0.02067
	10.591	0.00457		12.6222	0.000153		11.9351	-3.5e-05		-3.34037e-05	0.00132		25.1965	0.000233		54.9659	0.03812		61.7227	0.03356		63.9399	0.02066
	10.6021	0.00466		12.6341	0.000134		11.9434	-5e-05		-3.59943e-05	0.00131		25.2086	0.000211		54.9643	0.03813		61.7208	0.03358		63.9378	0.02064
	10.6139	0.00475		12.6466	9.8e-05		11.9561	-6e-05		-3.56976e-05	0.00131		25.2193	0.000181		54.9627	0.03813		61.7188	0.03359		63.9357	0.02062
	10.6206	0.00484		12.6544	9.4e-05		11.9641	-7.1e-05		-3.25115e-05	0.00131		25.2265	0.00017		54.9611	0.03813		61.7169	0.03361		63.9337	0.0206
	10.6321	0.00492		12.6638	5.4e-05		11.973	-8.8e-05		-2.99005e-05	0.00131		25.2361	0.000178		54.9595	0.03813		61.715	0.03363		63.9316	0.02058
	10.6431	0.00501		12.677	3.2e-05		11.9866	-9.7e-05		-3.13321e-05	0.0013		25.2508	0.000186		54.9579	0.03814		61.713	0.03365		63.9296	0.02056
	10.6502	0.00509		12.685	2.7e-05		11.9944	-0.00012		-3.10345e-05	0.0013		25.2586	0.000187		54.9563	0.03814		61.7111	0.03367		63.9275	0.02054
	10.6623	0.00515		12.6926	3.8e-05		12.0043	-0.000152		-2.84258e-05	0.0013		25.2664	0.000171		54.9547	0.03814		61.7092	0.03369		63.9254	0.02052
	10.6741	0.00524		12.7061	6.4e-05		12.0143	-0.000154		-2.75476e-05	0.0013		25.275	0.000193		54.953	0.03814		61.7072	0.03371		63.9234	0.0205
	10.6818	0.00533		12.7138	0.000102		12.0249	-0.000152		-2.78257e-05	0.0013		25.2902	0.000182		54.9514	0.03815		61.7053	0.03373		63.9213	0.02047
	10.6909	0.00544		12.7275	0.000152		12.0321	-0.000117		-2.9837e-05	0.0013		25.2956	0.0002		54.9498	0.03815		61.7034	0.03375		63.9192	0.02045
	10.7051	0.00555		12.7351	0.000184		12.0461	-9.2e-05		-3.01173e-05	0.00129		25.3079	0.0002		54.9482	0.03815		61.7014	0.03377		63.9172	0.02043
	10.7112	0.00565		12.7467	0.000213		12.055	-6.8e-05		-2.92414e-05	0.00129		25.3211	0.000211		54.9466	0.03815		61.6995	0.03379		63.9151	0.02041
	10.7228	0.00575		12.7575	0.000179		12.0647	-4.9e-05		-2.66322e-05	0.00129		25.3283	0.000207		54.945	0.03815		61.6975	0.03381		63.913	0.02038
	10.7343	0.00587		12.7669	0.000172		12.0746	-4.4e-05		-2.5754e-05	0.00129		25.3393	0.000192		54.9434	0.03816		61.6956	0.03383		63.9109	0.02036
	10.7428	0.00596		12.7746	0.000128		12.0823	-2.9e-05		-2.48772e-05	0.00129		25.3441	0.000183		54.9417	0.03816		61.6936	0.03385		63.9089	0.02034
	10.7523	0.00611		12.788	0.000115		12.093	-2e-06		-2.16906e-05	0.00129		25.3614	0.000205		54.9401	0.03816		61.6917	0.03387		63.9068	0.02032
	10.7645	0.00624		12.7956	0.00011		12.1058	2.5e-05		-1.85022e-05	0.00129		25.368	0.000216		54.9385	0.03816		61.6897	0.03389		63.9047	0.0203
	10.7717	0.00637		12.8057	0.000106		12.1137	3.7e-05		-1.70461e-05	0.00129		25.3791	0.00021		54.9369	0.03817		61.6878	0.03391		63.9026	0.02028
	10.7837	0.0065		12.816	0.000112		12.1226	4.7e-05		-1.3859e-05	0.00129		25.387	0.000231		54.9353	0.03817		61.6858	0.03393		63.9005	0.02026
	10.7932	0.00661		12.8244	9.9e-05		12.1356	3.1e-05		-1.06706e-05	0.0013		25.399	0.000209		54.9336	0.03817		61.6838	0.03395		63.8984	0.02024
	10.8024	0.00672		12.8345	8.7e-05		12.1456	2.8e-05		-9.21448e-06	0.0013		25.4078	0.000197		54.932	0.03817		61.6819	0.03397		63.8963	0.02022
	10.8136	0.00685		12.8477	8e-05		12.1576	2.6e-05		-6.60486e-06	0.0013		25.416	0.00018		54.9304	0.03818		61.6799	0.03399		63.8943	0.0202
	10.8253	0.00699		12.8567	0.000108		12.166	3.7e-05		-6.3041e-06	0.0013		25.4298	0.00018		54.9287	0.03818		61.678	0.03401		63.8922	0.02018
	10.8314	0.00714		12.8654	0.000114		12.1738	6.1e-05		-8.31495e-06	0.0013		25.4395	0.000188		54.9271	0.03818		61.676	0.03402		63.8901	0.02016
	10.8432	0.00731		12.8781	0.000151		12.1883	6.2e-05		-9.17274e-06	0.00131		25.4505	0.000175		54.9255	0.03819		61.6741	0.03404		63.888	0.02015
	10.8535	0.00744		12.8846	0.000133		12.1972	4.1e-05		-1.23394e-05	0.00131		25.4606	0.000153		54.9238	0.03819		61.6721	0.03406		63.8859	0.02013
	10.8607	0.0076		12.8929	0.000116		12.2055	2.9e-05		-1.72402e-05	0.00131		25.4683	0.000149		54.9222	0.03819		61.6701	0.03408		63.8838	0.02011
	10.8734	0.00771		12.9086	9.5e-05		12.2171	2e-05		-1.81003e-05	0.00132		25.4798	0.000156		54.9206	0.0382		61.6682	0.0341		63.8817	0.02009
	10.8843	0.00785		12.9164	7.3e-05		12.2268	1.9e-05		-1.78023e-05	0.00132		25.4901	0.000143		54.9189	0.0382		61.6662	0.03412		63.8796	0.02008
	10.895	0.00799		12.9248	8.2e-05		12.2346	3.4e-05		-1.75033e-05	0.00132		25.4978	0.00014		54.9173	0.0382		61.6642	0.03413		63.8775	0.02006
	10.9023	0.00812		12.9386	9.2e-05		12.2486	4e-05		-1.72044e-05	0.00133		25.508	0.000115		54.9156	0.03821		61.6622	0.03415		63.8753	0.02004
	10.9146	0.00825		12.9462	9.8e-05		12.2564	3.4e-05		-1.6328e-05	0.00133		25.5218	0.0001		54.914	0.03821		61.6603	0.03417		63.8732	0.02003
	10.926	0.00835		12.9523	0.000107		12.2642	1.4e-05		-1.31414e-05	0.00134		25.5307	9.9e-05		54.9124	0.03821		61.6583	0.03419		63.8711	0.02001
	10.9333	0.00845		12.9677	0.000125		12.2764	-3.5e-05		-9.95301e-06	0.00134		25.5385	0.000108		54.9107	0.03822		61.6563	0.0342		63.869	0.01999
	10.9436	0.00853		12.9767	0.000126		12.285	-4.5e-05		-9.07435e-06	0.00135		25.5461	0.000173		54.9091	0.03822		61.6543	0.03422		63.8669	0.01997
	10.9536	0.00863		12.9844	0.000147		12.2955	-4e-05		-9.35241e-06	0.00135		25.5605	0.000228		54.9074	0.03822		61.6523	0.03424		63.8648	0.01995
	10.9621	0.00873		12.9984	0.000145		12.3083	-2.1e-05		-1.19412e-05	0.00136		25.5676	0.00025		54.9058	0.03822		61.6504	0.03425		63.8627	0.01994
	10.9731	0.00889		13.0063	0.00015		12.3166	-1.1e-05		-1.45317e-05	0.00137		25.5804	0.000234		54.9041	0.03823		61.6484	0.03427		63.8606	0.01992
	10.9855	0.009		13.015	0.000155		12.3244	-1.3e-05		-1.36577e-05	0.00137		25.5908	0.000196		54.9025	0.03823		61.6464	0.03428		63.8585	0.0199
	10.992	0.00914		13.0272	0.000124		12.3368	-1.8e-05		-8.73872e-06	0.00138		25.5987	0.000173		54.9008	0.03823		61.6444	0.0343		63.8563	0.01988
	11.0047	0.00927		13.0364	0.000107		12.3452	-6e-06		-7.85869e-06	0.00139		25.6121	0.000193		54.8992	0.03823		61.6424	0.03431		63.8542	0.01986
	11.0157	0.00942		13.0453	9.3e-05		12.3533	9e-06		-9.86908e-06	0.00139		25.6197	0.000224		54.8975	0.03823		61.6404	0.03433		63.8521	0.01984
	11.0228	0.00959		13.0581	9.4e-05		12.3683	2.4e-05		-1.01494e-05	0.0014		25.6291	0.00025		54.8959	0.03823		61.6384	0.03434		63.85	0.01982
	11.0324	0.00976		13.0668	0.0001		12.3758	5.2e-05		-1.04284e-05	0.00141		25.6357	0.000263		54.8942	0.03823		61.6365	0.03435		63.8478	0.0198
	11.0457	0.00992		13.0793	0.000102		12.3851	4.2e-05		-1.24397e-05	0.00142		25.6516	0.00021		54.8925	0.03824		61.6345	0.03437		63.8457	0.01978
	11.0541	0.0101		13.088	0.000111		12.398	3.4e-05		-1.32975e-05	0.00143		25.659	0.000175		54.8909	0.03824		61.6325	0.03438		63.8436	0.01976
	11.0635	0.01026		13.0952	0.000145		12.406	1e-05		-1.53093e-05	0.00144		25.6667	0.000165		54.8892	0.03824		61.6305	0.03439		63.8415	0.01974
	11.0751	0.01041		13.1087	0.000165		12.4125	-9e-06		-1.55896e-05	0.00144		25.6812	0.000186		54.8875	0.03824		61.6285	0.03441		63.8393	0.01972
	11.0833	0.0106		13.1177	0.000182		12.4268	-1.7e-05		-1.52911e-05	0.00145		25.6901	0.00022		54.8859	0.03824		61.6265	0.03442		63.8372	0.01969
	11.092	0.01075		13.1257	0.000216		12.4352	-2.9e-05		-1.49922e-05	0.00146		25.6981	0.000226		54.8842	0.03823		61.6245	0.03443		63.8351	0.01967
	11.1048	0.01093		13.1389	0.000222		12.4455	-4.5e-05		-1.52707e-05	0.00147		25.7125	0.00024		54.8825	0.03823		61.6225	0.03444		63.8329	0.01965
	11.1133	0.01108		13.1468	0.00026		12.4583	-5.1e-05		-1.7282e-05	0.00148		25.7202	0.000262		54.8809	0.03823		61.6205	0.03445		63.8308	0.01963
	11.1232	0.01123		13.1547	0.000276		12.4661	-6.4e-05		-1.81398e-05	0.00149		25.7304	0.00027		54.8792	0.03823		61.6185	0.03446		63.8286	0.01961
	11.1361	0.01137		13.1694	0.000303		12.479	-7.2e-05		-2.0729e-05	0.0015		25.738	0.000296		54.8775	0.03823		61.6164	0.03447		63.8265	0.01958
	11.1481	0.01152		13.1766	0.000317		12.4862	-5.8e-05		-2.33196e-05	0.00152		25.7509	0.000344		54.8758	0.03823		61.6144	0.03448		63.8244	0.01956
	11.1547	0.01165		13.1862	0.000305		12.497	-3.3e-05		-2.3023e-05	0.00153		25.7603	0.00036		54.8742	0.03823		61.6124	0.03449		63.8222	0.01954
	11.1651	0.01178		13.1998	0.000284		12.5098	7e-06		-2.04143e-05	0.00154		25.769	0.000352		54.8725	0.03823		61.6104	0.03451		63.8201	0.01952
	11.1763	0.0119		13.2076	0.000294		12.5173	6e-05		-2.0691e-05	0.00155		25.7795	0.000328		54.8708	0.03823		61.6084	0.03452		63.8179	0.01949
	11.184	0.01203		13.2177	0.000308		12.5257	7.7e-05		-2.55895e-05	0.00156		25.7927	0.000315		54.8691	0.03822		61.6064	0.03453		63.8157	0.01947
	11.1957	0.01219		13.2293	0.000319		12.5391	8.9e-05		-2.87593e-05	0.00157		25.8005	0.000345		54.8674	0.03822		61.6043	0.03454		63.8136	0.01945
	11.207	0.01233		13.237	0.000352		12.5469	7.1e-05		-2.90406e-05	0.00158		25.8083	0.000342		54.8657	0.03822		61.6023	0.03455		63.8114	0.01943
	11.2148	0.0125		13.2463	0.000338		12.5555	6.6e-05		-2.81647e-05	0.00159		25.8195	0.000325		54.8641	0.03822		61.6003	0.03456		63.8093	0.0194
	11.2257	0.01264		13.2596	0.000351		12.5692	7.1e-05		-2.49781e-05	0.00159		25.8295	0.000298		54.8624	0.03822		61.5983	0.03457		63.8071	0.01938
	11.2346	0.01279		13.2672	0.000318		12.5768	7.6e-05		-2.12122e-05	0.0016		25.8375	0.000265		54.8607	0.03822		61.5962	0.03458		63.8049	0.01936
	11.2438	0.01294		13.2762	0.000296		12.5862	6.4e-05		-1.80233e-05	0.00161		25.8508	0.00026		54.859	0.03822		61.5942	0.03459		63.8028	0.01933
	11.2561	0.01309		13.2872	0.000294		12.5988	4.2e-05		-1.59898e-05	0.00162		25.8606	0.000284		54.8573	0.03822		61.5922	0.0346		63.8006	0.01931
	11.2672	0.01325		13.2978	0.000293		12.6085	9e-06		-1.04925e-05	0.00163		25.8683	0.000315		54.8556	0.03822		61.5902	0.03461		63.7985	0.01929
	11.274	0.01341		13.3067	0.000292		12.6157	-4e-05		-7.3022e-06	0.00164		25.8828	0.000351		54.8539	0.03822		61.5881	0.03462		63.7963	0.01926
	11.2855	0.01355		13.3201	0.000274		12.6261	-5.3e-05		-8.73333e-06	0.00164		25.8872	0.00036		54.8522	0.03822		61.5861	0.03463		63.7941	0.01924
	11.2959	0.01369		13.3293	0.000248		12.6384	-7.1e-05		-9.01321e-06	0.00165		25.9007	0.000333		54.8505	0.03821		61.5841	0.03464		63.7919	0.01921
	11.3031	0.01382		13.3369	0.000219		12.6461	-5.1e-05		-8.71474e-06	0.00166		25.9129	0.00034		54.8488	0.03821		61.582	0.03465		63.7898	0.01919
	11.315	0.01394		13.3492	0.000217		12.6592	-6.4e-05		-8.41582e-06	0.00167		25.9223	0.000356		54.8471	0.03821		61.58	0.03465		63.7876	0.01917
	11.3268	0.0141		13.3582	0.00018		12.6681	-8.3e-05		-8.69433e-06	0.00167		25.93	0.000408		54.8454	0.03821		61.5779	0.03466		63.7854	0.01914
	11.3346	0.01424		13.3667	0.000183		12.6758	-9.1e-05		-1.07056e-05	0.00168		25.943	0.000417		54.8437	0.03821		61.5759	0.03467		63.7833	0.01912
	11.3445	0.01441		13.3794	0.000186		12.6893	-7.6e-05		-1.0986e-05	0.00168		25.9498	0.000373		54.842	0.03821		61.5739	0.03468		63.7811	0.01909
	11.3568	0.01457		13.3881	0.000199		12.6976	-6.2e-05		-1.1265e-05	0.00169		25.9603	0.000318		54.8403	0.03821		61.5718	0.03469		63.7789	0.01907
	11.3629	0.01472		13.4003	0.000205		12.7072	-5.9e-05		-1.32763e-05	0.0017		25.9709	0.000273		54.8386	0.03821		61.5698	0.0347		63.7767	0.01904
	11.3728	0.01487		13.4078	0.000186		12.7176	-3.9e-05		-1.35566e-05	0.0017		25.9797	0.000244		54.8369	0.03821		61.5677	0.03471		63.7745	0.01902
	11.3876	0.015		13.418	0.000186		12.728	-2.6e-05		-1.32581e-05	0.00171		25.9895	0.000254		54.8352	0.03821		61.5657	0.03472		63.7723	0.019
	11.3935	0.01514		13.4285	0.000184		12.7361	-1e-05		-1.29592e-05	0.00171		26.0026	0.000283		54.8335	0.03821		61.5636	0.03473		63.7702	0.01897
	11.4038	0.0153		13.4363	0.000169		12.7495	-5e-06		-1.26603e-05	0.00172		26.011	0.000268		54.8318	0.03821		61.5616	0.03474		63.768	0.01895
	11.416	0.01546		13.4468	0.000159		12.7573	1.3e-05		-1.29388e-05	0.00172		26.0188	0.000249		54.8301	0.03821		61.5595	0.03474		63.7658	0.01893
	11.4272	0.01561		13.46	0.00017		12.7673	1.8e-05		-1.49501e-05	0.00173		26.0322	0.000196		54.8284	0.03821		61.5575	0.03475		63.7636	0.01891
	11.4355	0.01577		13.4684	0.000163		12.7797	2.9e-05		-1.52305e-05	0.00173		26.0405	0.000216		54.8267	0.03821		61.5554	0.03476		63.7614	0.01889
	11.4469	0.0159		13.4777	0.000171		12.7878	1.4e-05		-1.55094e-05	0.00173		26.0501	0.000268		54.8249	0.0382		61.5534	0.03477		63.7592	0.01887
	11.4584	0.01604		13.4899	0.000171		12.8011	-7e-06		-1.80982e-05	0.00174		26.0625	0.000315		54.8232	0.0382		61.5513	0.03477		63.757	0.01885
	11.4646	0.01618		13.5	0.000166		12.8102	-1.2e-05		-2.12662e-05	0.00174		26.0713	0.000359		54.8215	0.0382		61.5492	0.03478		63.7548	0.01883
	11.477	0.01634		13.5083	0.000173		12.8175	-8e-06		-2.38572e-05	0.00174		26.0794	0.000395		54.8198	0.0382		61.5472	0.03479		63.7526	0.01881
	11.4886	0.01652		13.5211	0.00017		12.8277	-2.3e-05		-2.47155e-05	0.00175		26.0899	0.00042		54.818	0.0382		61.5451	0.0348		63.7504	0.01879
	11.4947	0.01669		13.5287	0.000193		12.8388	-4.7e-05		-2.67273e-05	0.00175		26.1012	0.000443		54.8163	0.0382		61.5431	0.0348		63.7482	0.01877
	11.5063	0.01685		13.5386	0.000212		12.8465	-7.1e-05		-2.64302e-05	0.00175		26.1078	0.00046		54.8146	0.03819		61.541	0.03481		63.746	0.01876
	11.5179	0.01699		13.5507	0.000215		12.8599	-0.000101		-2.3244e-05	0.00175		26.1222	0.000468		54.8129	0.03819		61.5389	0.03482		63.7438	0.01874
	11.524	0.01712		13.5596	0.000222		12.8681	-0.000115		-2.00556e-05	0.00176		26.1315	0.000507		54.8111	0.03819		61.5368	0.03482		63.7416	0.01873
	11.5376	0.01727		13.5644	0.000227		12.8775	-0.000142		-1.85995e-05	0.00176		26.1382	0.00052		54.8094	0.03819		61.5348	0.03483		63.7394	0.01871
	11.5471	0.01743		13.5807	0.000223		12.8879	-0.000135		-1.59899e-05	0.00176		26.1536	0.000522		54.8077	0.03819		61.5327	0.03483		63.7372	0.0187
	11.5555	0.01757		13.5885	0.000225		12.8968	-0.00012		-1.56891e-05	0.00176		26.1574	0.00051		54.806	0.03818		61.5306	0.03484		63.7349	0.01868
	11.5656	0.01774		13.5964	0.000228		12.9069	-0.000116		-1.76999e-05	0.00176		26.1693	0.000491		54.8042	0.03818		61.5285	0.03485		63.7327	0.01867
	11.5745	0.0179		13.61	0.000219		12.9201	-0.000123		-1.85577e-05	0.00176		26.1826	0.00048		54.8025	0.03818		61.5265	0.03485		63.7305	0.01866
	11.586	0.01804		13.6187	0.000238		12.9285	-0.000119		-2.05695e-05	0.00176		26.1904	0.00045		54.8007	0.03818		61.5244	0.03486		63.7283	0.01864
	11.5971	0.0182		13.6269	0.000225		12.9383	-8.1e-05		-2.14273e-05	0.00176		26.1988	0.000423		54.799	0.03817		61.5223	0.03486		63.7261	0.01863
	11.608	0.01834		13.6387	0.000231		12.9511	-5e-05		-2.34391e-05	0.00176		26.213	0.000418		54.7973	0.03817		61.5202	0.03487		63.7239	0.01862
	11.6151	0.01851		13.6493	0.000237		12.9565	-3e-05		-2.3142e-05	0.00176		26.2218	0.000424		54.7955	0.03817		61.5181	0.03487		63.7216	0.01861
	11.627	0.01864		13.6594	0.000248		12.9643	-4e-06		-1.99558e-05	0.00176		26.2299	0.000416		54.7938	0.03816		61.516	0.03488		63.7194	0.0186
	11.6353	0.01877		13.6704	0.000275		12.981	1.2e-05		-1.67674e-05	0.00176		26.2417	0.00042		54.792	0.03816		61.514	0.03488		63.7172	0.01859
	11.6432	0.01893		13.678	0.000275		12.9889	1.3e-05		-1.53113e-05	0.00176		26.2516	0.000412		54.7903	0.03815		61.5119	0.03488		63.715	0.01857
	11.657	0.0191		13.688	0.000254		12.9967	-5e-06		-1.38565e-05	0.00176		26.2635	0.000436		54.7885	0.03815		61.5098	0.03489		63.7127	0.01856
	11.6664	0.01925		13.6983	0.000245		13.0112	-7e-06		-1.81763e-05	0.00176		26.2717	0.000472		54.7868	0.03814		61.5077	0.03489		63.7105	0.01855
	11.6756	0.01939		13.7061	0.000244		13.0188	-9e-06		-2.13457e-05	0.00176		26.2815	0.000484		54.785	0.03813		61.5056	0.0349		63.7083	0.01854
	11.6877	0.01954		13.7212	0.000215		13.0243	1.9e-05		-2.22044e-05	0.00176		26.2926	0.000522		54.7833	0.03813		61.5035	0.0349		63.706	0.01853
	11.6979	0.01966		13.7312	0.000225		13.0413	1e-05		-2.5371e-05	0.00176		26.3024	0.000571		54.7815	0.03812		61.5014	0.03491		63.7038	0.01851
	11.7034	0.01981		13.7392	0.000219		13.0492	7e-06		-3.08493e-05	0.00176		26.3101	0.000616		54.7798	0.03811		61.4993	0.03491		63.7016	0.0185
	11.7168	0.01994		13.7528	0.000228		13.0568	0		-3.4597e-05	0.00176		26.3231	0.000627		54.778	0.03811		61.4972	0.03492		63.6993	0.01849
	11.7284	0.02013		13.7605	0.000213		13.0704	2e-05		-3.71885e-05	0.00176		26.333	0.000591		54.7763	0.0381		61.4951	0.03492		63.6971	0.01848
	11.7361	0.02029		13.767	0.000186		13.0787	4.2e-05		-3.80468e-05	0.00176		26.3419	0.000579		54.7745	0.03809		61.493	0.03493		63.6949	0.01847
	11.7482	0.02044		13.7815	0.000196		13.0884	7.3e-05		-3.94811e-05	0.00176		26.3498	0.000619		54.7727	0.03808		61.4909	0.03493		63.6926	0.01845
	11.7575	0.02058		13.7909	0.00021		13.0995	9.6e-05		-3.68737e-05	0.00176		26.3612	0.000653		54.771	0.03807		61.4888	0.03494		63.6904	0.01844
	11.7663	0.02072		13.7987	0.000223		13.1094	0.000107		-3.36858e-05	0.00176		26.371	0.00066		54.7692	0.03806		61.4867	0.03494		63.6881	0.01843
	11.7759	0.02088		13.8121	0.000239		13.1209	8.8e-05		-3.28071e-05	0.00176		26.3843	0.000672		54.7674	0.03805		61.4846	0.03495		63.6859	0.01842
	11.7888	0.02104		13.82	0.000254		13.1304	6e-05		-3.25077e-05	0.00176		26.3927	0.000652		54.7657	0.03804		61.4825	0.03495		63.6836	0.0184
	11.796	0.0212		13.8298	0.000244		13.1382	4.3e-05		-3.16314e-05	0.00176		26.4009	0.000626		54.7639	0.03803		61.4803	0.03495		63.6814	0.01839
	11.8069	0.02134		13.8403	0.000259		13.151	4.4e-05		-2.95996e-05	0.00176		26.4143	0.000589		54.7621	0.03801		61.4782	0.03496		63.6791	0.01838
	11.8181	0.02152		13.8507	0.000261		13.1594	4.6e-05		-3.16091e-05	0.00176		26.4232	0.0006		54.7604	0.038		61.4761	0.03496		63.6769	0.01836
	11.829	0.02165		13.8586	0.000282		13.167	4.2e-05		-3.41992e-05	0.00176		26.4282	0.000657		54.7586	0.03799		61.474	0.03497		63.6746	0.01835
	11.8361	0.02183		13.8707	0.000317		13.1813	1.3e-05		-3.39026e-05	0.00176		26.4403	0.000677		54.7568	0.03798		61.4719	0.03497		63.6723	0.01834
	11.8462	0.02197		13.8797	0.00032		13.1901	2e-06		-3.12939e-05	0.00176		26.4534	0.000663		54.755	0.03796		61.4697	0.03498		63.6701	0.01833
	11.8567	0.02213		13.8896	0.000344		13.1981	-1.2e-05		-2.98382e-05	0.00176		26.4611	0.000651		54.7533	0.03795		61.4676	0.03498		63.6678	0.01831
	11.8669	0.02229		13.9011	0.000338		13.2114	-2.7e-05		-2.78061e-05	0.00176		26.4701	0.00067		54.7515	0.03794		61.4655	0.03499		63.6655	0.0183
	11.8783	0.02246		13.9095	0.00033		13.2199	-2.7e-05		-2.98156e-05	0.00176		26.4835	0.000698		54.7497	0.03793		61.4634	0.03499		63.6633	0.01828
	11.886	0.02263		13.9194	0.000322		13.2275	-1.3e-05		-3.29831e-05	0.00176		26.4912	0.000744		54.748	0.03792		61.4612	0.035		63.661	0.01827
	11.8977	0.0228		13.9316	0.000317		13.2419	2e-06		-3.55742e-05	0.00176		26.505	0.000767		54.7462	0.03791		61.4591	0.035		63.6587	0.01826
	11.9064	0.02296		13.9416	0.00029		13.2517	-7e-06		-3.52775e-05	0.00176		26.5138	0.00081		54.7444	0.03789		61.457	0.035		63.6565	0.01824
	11.9143	0.02311		13.9483	0.00027		13.2594	-2.4e-05		-3.26688e-05	0.00176		26.5225	0.000796		54.7426	0.03788		61.4549	0.03501		63.6542	0.01822
	11.9282	0.02327		13.9618	0.000238		13.2728	-3.4e-05		-3.17906e-05	0.00176		26.5346	0.000773		54.7408	0.03787		61.4527	0.03501		63.6519	0.01821
	11.9389	0.0234		13.9698	0.000207		13.2804	-2.9e-05		-3.14912e-05	0.00176		26.5436	0.000768		54.739	0.03786		61.4506	0.03502		63.6496	0.01819
	11.9498	0.02359		13.9776	0.00021		13.2895	-2e-05		-3.11923e-05	0.00176		26.5513	0.000768		54.7372	0.03785		61.4485	0.03502		63.6474	0.01817
	11.9576	0.02374		13.9913	0.00019		13.3019	3e-05		-3.20483e-05	0.00176		26.5593	0.000774		54.7355	0.03784		61.4463	0.03502		63.6451	0.01816
	11.9693	0.02391		14.0001	0.000218		13.31	5.1e-05		-3.57924e-05	0.00176		26.5735	0.000757		54.7337	0.03783		61.4442	0.03503		63.6428	0.01814
	11.9795	0.02404		14.0136	0.000222		13.3183	6.1e-05		-3.54966e-05	0.00176		26.5818	0.000745		54.7319	0.03782		61.442	0.03503		63.6405	0.01812
	11.9873	0.02418		14.0213	0.00022		13.3326	8.9e-05		-3.92398e-05	0.00176		26.5902	0.000733		54.7301	0.03781		61.4399	0.03504		63.6382	0.0181
	11.9991	0.02434		14.0304	0.000223		13.3403	0.000107		-3.95215e-05	0.00176		26.6037	0.000763		54.7283	0.03781		61.4377	0.03504		63.636	0.01808
	12.0109	0.0245		14.0441	0.000235		13.3487	0.000129		-3.74907e-05	0.00176		26.6122	0.000782		54.7265	0.0378		61.4356	0.03504		63.6337	0.01806
	12.017	0.02467		14.0518	0.000259		13.3608	0.00015		-3.83453e-05	0.00176		26.625	0.000855		54.7247	0.03779		61.4335	0.03505		63.6314	0.01804
	12.0285	0.02482		14.0595	0.000288		13.3698	0.000158		-3.6315e-05	0.00176		26.6312	0.000892		54.7229	0.03778		61.4313	0.03505		63.6291	0.01802
	12.0405	0.02498		14.0743	0.000304		13.3795	0.000139		-3.48598e-05	0.00176		26.6417	0.000926		54.7211	0.03777		61.4291	0.03505		63.6268	0.018
	12.0476	0.0251		14.0823	0.000293		13.3924	0.000117		-3.22502e-05	0.00176		26.6525	0.000959		54.7193	0.03776		61.427	0.03506		63.6245	0.01798
	12.0593	0.02525		14.0911	0.000305		13.3999	7.4e-05		-3.1372e-05	0.00176		26.6643	0.000993		54.7175	0.03776		61.4248	0.03506		63.6222	0.01796
	12.0694	0.02536		14.1034	0.000273		13.4132	5.3e-05		-3.04951e-05	0.00176		26.6718	0.00103		54.7157	0.03775		61.4227	0.03506		63.6199	0.01794
	12.0771	0.02549		14.1123	0.000275		13.4211	4.6e-05		-2.7886e-05	0.00176		26.6847	0.0011		54.7139	0.03774		61.4205	0.03507		63.6176	0.01792
	12.0888	0.02562		14.1203	0.000279		13.4301	3.4e-05		-2.64303e-05	0.00176		26.6924	0.00113		54.7121	0.03774		61.4184	0.03507		63.6153	0.0179
	12.1005	0.02574		14.1327	0.000292		13.4401	-2e-06		-2.43982e-05	0.00176		26.7003	0.00115		54.7103	0.03773		61.4162	0.03507		63.613	0.01787
	12.1081	0.02588		14.1408	0.000327		13.4523	-2.7e-05		-2.64076e-05	0.00176		26.7108	0.00115		54.7085	0.03772		61.4141	0.03508		63.6107	0.01785
	12.117	0.02598		14.1498	0.000342		13.4599	-6e-05		-2.84203e-05	0.00177		26.7227	0.00113		54.7067	0.03771		61.4119	0.03508		63.6084	0.01783
	12.1296	0.02609		14.1631	0.000368		13.4718	-3.9e-05		-2.69683e-05	0.00177		26.7316	0.00114		54.7048	0.03771		61.4098	0.03509		63.6061	0.01781
	12.1374	0.02618		14.1707	0.000386		13.4825	-1.5e-05		-2.78234e-05	0.00177		26.7421	0.00115		54.703	0.0377		61.4076	0.03509		63.6038	0.01778
	12.149	0.02628		14.1797	0.000405		13.4904	1.6e-05		-2.5793e-05	0.00177		26.7554	0.0012		54.7012	0.03769		61.4054	0.03509		63.6015	0.01776
	12.1598	0.02638		14.1934	0.000416		13.5003	2.6e-05		-2.49153e-05	0.00177		26.7609	0.00121		54.6994	0.03769		61.4032	0.0351		63.5992	0.01774
	12.1669	0.02653		14.2025	0.00045		13.5121	2.8e-05		-2.40385e-05	0.00177		26.7715	0.0012		54.6976	0.03768		61.4011	0.0351		63.5969	0.01771
	12.1779	0.02666		14.2104	0.000439		13.5203	2e-05		-2.08519e-05	0.00177		26.7849	0.00116		54.6957	0.03767		61.3989	0.03511		63.5946	0.01769
	12.1905	0.02677		14.2238	0.000445		13.5319	2.1e-05		-1.76634e-05	0.00177		26.7936	0.00113		54.6939	0.03767		61.3967	0.03511		63.5923	0.01767
	12.1972	0.0269		14.2316	0.000452		13.5403	2e-05		-1.67848e-05	0.00177		26.8024	0.00112		54.6921	0.03766		61.3945	0.03512		63.5899	0.01764
	12.2076	0.02699		14.2394	0.00044		13.5505	3.9e-05		-1.64854e-05	0.00177		26.816	0.00111		54.6903	0.03765		61.3924	0.03512		63.5876	0.01762
	12.2183	0.02713		14.2506	0.00045		13.5633	4.1e-05		-1.61865e-05	0.00177		26.8244	0.00111		54.6885	0.03765		61.3902	0.03513		63.5853	0.0176
	12.2313	0.02724		14.2623	0.000448		13.5718	3.2e-05		-1.6465e-05	0.00178		26.8311	0.00113		54.6866	0.03764		61.388	0.03513		63.583	0.01757
	12.2383	0.02739		14.271	0.000469		13.5793	1e-06		-1.78988e-05	0.00178		26.84	0.00113		54.6848	0.03763		61.3858	0.03514		63.5807	0.01755
	12.2504	0.02751		14.2828	0.000494		13.593	-3.4e-05		-1.58689e-05	0.00178		26.8533	0.00114		54.683	0.03763		61.3836	0.03514		63.5784	0.01752
	12.2603	0.02762		14.2913	0.000498		13.5996	-4.1e-05		-1.44138e-05	0.00178		26.8622	0.00114		54.6811	0.03762		61.3815	0.03515		63.576	0.0175
	12.2686	0.02773		14.3004	0.000497		13.6098	-4.5e-05		-1.23816e-05	0.00178		26.871	0.00114		54.6793	0.03761		61.3793	0.03516		63.5737	0.01747
	12.2795	0.02784		14.3103	0.00053		13.6235	-6e-05		-1.38136e-05	0.00178		26.884	0.00118		54.6775	0.03761		61.3771	0.03516		63.5714	0.01745
	12.2909	0.02795		14.3175	0.000538		13.6308	-7.4e-05		-1.40935e-05	0.00178		26.8934	0.0012		54.6756	0.0376		61.3749	0.03517		63.569	0.01742
	12.2969	0.02806		14.3349	0.000525		13.6399	-5.5e-05		-1.43725e-05	0.00179		26.9028	0.00121		54.6738	0.03759		61.3727	0.03518		63.5667	0.0174
	12.3098	0.02817		14.343	0.000507		13.6525	-5.3e-05		-1.69612e-05	0.00179		26.9135	0.00121		54.672	0.03759		61.3705	0.03518		63.5644	0.01737
	12.3212	0.02827		14.3513	0.000451		13.661	-2.7e-05		-2.01293e-05	0.00179		26.9205	0.00119		54.6701	0.03758		61.3683	0.03519		63.562	0.01735
	12.3296	0.02839		14.3649	0.000414		13.6699	-2.9e-05		-2.27203e-05	0.00179		26.9357	0.00117		54.6683	0.03757		61.3661	0.03519		63.5597	0.01732
	12.3395	0.02849		14.3735	0.000377		13.6825	-2.5e-05		-2.35785e-05	0.00179		26.9451	0.00116		54.6664	0.03756		61.3639	0.0352		63.5574	0.01729
	12.3516	0.02863		14.3789	0.000354		13.6924	-1.4e-05		-2.50129e-05	0.00179		26.9539	0.00113		54.6646	0.03756		61.3617	0.03521		63.555	0.01727
	12.3584	0.02875		14.3952	0.000351		13.7001	9e-06		-2.2983e-05	0.00179		26.9659	0.00113		54.6628	0.03755		61.3595	0.03522		63.5527	0.01724
	12.3696	0.02887		14.4035	0.000322		13.7102	3.9e-05		-2.26827e-05	0.0018		26.9719	0.00113		54.6609	0.03754		61.3573	0.03522		63.5503	0.01722
	12.3801	0.02901		14.4106	0.00029		13.7216	7e-05		-2.5271e-05	0.0018		26.9838	0.00113		54.6591	0.03753		61.3551	0.03523		63.548	0.01719
	12.3879	0.02914		14.4234	0.000288		13.7341	8.5e-05		-2.8439e-05	0.0018		26.9897	0.00115		54.6572	0.03752		61.3529	0.03524		63.5456	0.01717
	12.4004	0.02926		14.4331	0.000304		13.7424	7.4e-05		-3.103e-05	0.0018		27.0042	0.00118		54.6553	0.03751		61.3507	0.03525		63.5433	0.01715
	12.4104	0.02939		14.4414	0.000318		13.7516	5.8e-05		-3.18883e-05	0.0018		27.0135	0.00119		54.6535	0.0375		61.3485	0.03525		63.5409	0.01712
	12.4185	0.02952		14.4526	0.000365		13.7645	2e-05		-3.39e-05	0.0018		27.0258	0.00123		54.6516	0.03749		61.3463	0.03526		63.5386	0.0171
	12.4297	0.02963		14.4626	0.000372		13.7709	1.3e-05		-3.47578e-05	0.00181		27.034	0.00128		54.6498	0.03748		61.3441	0.03527		63.5362	0.01708
	12.4415	0.02977		14.4705	0.000385		13.7791	1.9e-05		-3.67696e-05	0.00181		27.0395	0.00129		54.6479	0.03746		61.3419	0.03528		63.5339	0.01705
	12.4476	0.02988		14.4849	0.000377		13.7943	1.4e-05		-3.70499e-05	0.00181		27.055	0.00131		54.6461	0.03745		61.3396	0.03529		63.5315	0.01703
	12.457	0.03003		14.4925	0.000383		13.8026	4e-06		-3.73289e-05	0.00181		27.064	0.0013		54.6442	0.03744		61.3374	0.0353		63.5292	0.01701
	12.4713	0.03014		14.5014	0.000421		13.812	-2.9e-05		-3.93402e-05	0.00181		27.0719	0.00131		54.6424	0.03743		61.3352	0.03531		63.5268	0.01699
	12.4796	0.03024		14.5135	0.000468		13.8241	-5.5e-05		-4.07755e-05	0.00181		27.0864	0.0013		54.6405	0.03741		61.333	0.03532		63.5244	0.01696
	12.4893	0.03034		14.5224	0.000513		13.833	-7.4e-05		-4.452e-05	0.00182		27.0954	0.00131		54.6386	0.0374		61.3308	0.03533		63.5221	0.01694
	12.501	0.03043		14.5317	0.000557		13.839	-8.9e-05		-4.30694e-05	0.00182		27.1032	0.00132		54.6368	0.03739		61.3285	0.03534		63.5197	0.01692
	12.5088	0.03053		14.5441	0.000579		13.8539	-8.8e-05		-4.27695e-05	0.00182		27.1162	0.00136		54.6349	0.03737		61.3263	0.03535		63.5173	0.0169
	12.5172	0.03065		14.5529	0.000574		13.8629	-7.2e-05		-4.53578e-05	0.00182		27.1242	0.00136		54.633	0.03736		61.3241	0.03536		63.5149	0.01688
	12.5317	0.03076		14.5627	0.000594		13.8706	-6.3e-05		-4.79484e-05	0.00182		27.1331	0.00135		54.6312	0.03734		61.3219	0.03537		63.5126	0.01686
	12.5389	0.03084		14.575	0.0006		13.8852	-6.6e-05		-4.82292e-05	0.00182		27.1454	0.00131		54.6293	0.03733		61.3196	0.03538		63.5102	0.01684
	12.5498	0.03093		14.5802	0.000627		13.8919	-7e-05		-4.79308e-05	0.00183		27.1547	0.0013		54.6274	0.03731		61.3174	0.03539		63.5078	0.01682
	12.562	0.03098		14.5898	0.000645		13.9016	-7.7e-05		-4.76318e-05	0.00183		27.1629	0.00132		54.6256	0.0373		61.3152	0.0354		63.5055	0.0168
	12.5686	0.03107		14.6049	0.000651		13.9137	-5.4e-05		-4.73329e-05	0.00183		27.1718	0.0013		54.6237	0.03729		61.3129	0.03541		63.5031	0.01678
	12.5809	0.03112		14.6131	0.000658		13.923	-4.4e-05		-4.7034e-05	0.00183		27.1848	0.00129		54.6218	0.03727		61.3107	0.03541		63.5007	0.01676
	12.5908	0.0312		14.6205	0.000639		13.9321	-2e-05		-4.61576e-05	0.00183		27.1926	0.00127		54.6199	0.03726		61.3085	0.03542		63.4983	0.01674
	12.5992	0.03129		14.6337	0.000625		13.9449	-1.2e-05		-4.35484e-05	0.00183		27.2025	0.00127		54.6181	0.03724		61.3062	0.03543		63.4959	0.01672
	12.6103	0.03136		14.643	0.000641		13.9522	-2e-06		-4.20928e-05	0.00183		27.2159	0.00125		54.6162	0.03723		61.304	0.03544		63.4935	0.0167
	12.623	0.03144		14.6562	0.000665		13.9616	-1e-05		-3.94832e-05	0.00183		27.2238	0.00125		54.6143	0.03722		61.3017	0.03545		63.4912	0.01668
	12.6301	0.03151		14.6645	0.000686		13.9737	-9e-06		-3.8605e-05	0.00183		27.2333	0.00126		54.6124	0.0372		61.2995	0.03546		63.4888	0.01666
	12.6411	0.0316		14.6723	0.000713		13.9813	-1.6e-05		-3.77282e-05	0.00183		27.2429	0.0013		54.6105	0.03719		61.2972	0.03546		63.4864	0.01665
	12.6511	0.03167		14.6858	0.000729		13.9911	-1.7e-05		-3.5119e-05	0.00183		27.2542	0.00131		54.6086	0.03718		61.295	0.03547		63.484	0.01663
	12.6595	0.03177		14.6957	0.000738		14.0046	-1.3e-05		-3.42408e-05	0.00183		27.2604	0.0013		54.6068	0.03717		61.2928	0.03548		63.4816	0.01661
	12.6701	0.03182		14.703	0.000771		14.0122	-2.4e-05		-3.39414e-05	0.00183		27.2728	0.00134		54.6049	0.03715		61.2905	0.03549		63.4792	0.0166
	12.6805	0.03194		14.7156	0.000778		14.0206	-2.9e-05		-3.42199e-05	0.00183		27.2857	0.00137		54.603	0.03714		61.2883	0.03549		63.4768	0.01658
	12.6895	0.03202		14.7238	0.000807		14.0336	-5.5e-05		-3.68087e-05	0.00183		27.2933	0.0014		54.6011	0.03713		61.286	0.0355		63.4744	0.01656
	12.7006	0.0321		14.7329	0.000799		14.0413	-4.9e-05		-3.93993e-05	0.00183		27.3065	0.0014		54.5992	0.03712		61.2837	0.0355		63.472	0.01655
	12.7119	0.03217		14.7452	0.000789		14.0555	-3.3e-05		-3.96801e-05	0.00183		27.3148	0.00144		54.5973	0.03711		61.2815	0.03551		63.4696	0.01653
	12.7197	0.03222		14.7531	0.000782		14.0648	-2.5e-05		-3.93816e-05	0.00183		27.3226	0.00146		54.5954	0.03709		61.2792	0.03551		63.4672	0.01652
	12.7288	0.03229		14.762	0.000758		14.0725	-2.6e-05		-3.90827e-05	0.00183		27.3361	0.00147		54.5935	0.03708		61.277	0.03552		63.4648	0.0165
	12.7426	0.03235		14.7767	0.000734		14.0854	-1.7e-05		-3.87837e-05	0.00183		27.3452	0.00148		54.5916	0.03707		61.2747	0.03552		63.4624	0.01649
	12.7533	0.03242		14.784	0.000724		14.0937	-8e-06		-3.84848e-05	0.00182		27.353	0.00149		54.5897	0.03706		61.2725	0.03553		63.46	0.01648
	12.7604	0.03247		14.7923	0.000738		14.1021	5e-06		-3.87633e-05	0.00182		27.3612	0.0015		54.5878	0.03705		61.2702	0.03553		63.4576	0.01646
	12.7719	0.03254		14.8054	0.000764		14.1153	1e-06		-4.13521e-05	0.00182		27.3757	0.00151		54.5859	0.03704		61.2679	0.03554		63.4552	0.01645
	12.7823	0.03256		14.815	0.000821		14.1236	4e-06		-4.39427e-05	0.00182		27.3844	0.00153		54.584	0.03703		61.2657	0.03554		63.4528	0.01644
	12.7884	0.03263		14.8233	0.000836		14.1331	3.2e-05		-4.3646e-05	0.00182		27.3927	0.00152		54.5821	0.03702		61.2634	0.03554		63.4504	0.01642
	12.8024	0.03264		14.8356	0.000858		14.1451	5.7e-05		-4.04599e-05	0.00181		27.4058	0.00153		54.5802	0.03701		61.2611	0.03555		63.4479	0.01641
	12.8124	0.03271		14.8438	0.000864		14.1552	6.8e-05		-3.72714e-05	0.00181		27.4136	0.00153		54.5783	0.03701		61.2589	0.03555		63.4455	0.0164
	12.8207	0.03278		14.8522	0.000872		14.1629	8.6e-05		-3.69702e-05	0.00181		27.4226	0.00156		54.5764	0.037		61.2566	0.03555		63.4431	0.01639
	12.8318	0.03284		14.8654	0.000901		14.1763	0.000102		-3.89811e-05	0.00181		27.4367	0.00161		54.5745	0.03699		61.2543	0.03555		63.4407	0.01637
	12.8401	0.0329		14.8735	0.000918		14.1837	0.000106		-3.98389e-05	0.00181		27.4438	0.00163		54.5726	0.03699		61.252	0.03555		63.4383	0.01636
	12.8522	0.03293		14.8824	0.000939		14.1929	0.000107		-4.18506e-05	0.0018		27.4532	0.00166		54.5707	0.03698		61.2497	0.03555		63.4358	0.01635
	12.8621	0.03299		14.8959	0.000938		14.204	0.000112		-4.15535e-05	0.0018		27.4641	0.00169		54.5688	0.03698		61.2475	0.03555		63.4334	0.01634
	12.8708	0.03306		14.9036	0.000885		14.2149	0.000111		-3.95223e-05	0.0018		27.4741	0.0017		54.5668	0.03697		61.2452	0.03555		63.431	0.01633
	12.8826	0.03311		14.9126	0.000801		14.2232	0.000111		-4.15317e-05	0.00179		27.4839	0.00173		54.5649	0.03697		61.2429	0.03555		63.4286	0.01632
	12.8938	0.03316		14.9253	0.000756		14.2356	9.4e-05		-4.35444e-05	0.00179		27.495	0.00176		54.563	0.03697		61.2406	0.03555		63.4261	0.01631
	12.9016	0.03323		14.9347	0.00073		14.2439	8.8e-05		-4.1515e-05	0.00179		27.5039	0.00178		54.5611	0.03697		61.2383	0.03554		63.4237	0.0163
	12.9115	0.03328		14.9428	0.000738		14.2523	7.2e-05		-4.00598e-05	0.00178		27.5119	0.00181		54.5592	0.03696		61.2361	0.03554		63.4213	0.01629
	12.9226	0.03334		14.9544	0.000758		14.2654	7e-05		-3.74502e-05	0.00178		27.5262	0.00182		54.5572	0.03696		61.2338	0.03554		63.4188	0.01628
	12.9306	0.03341		14.965	0.000767		14.2748	6.8e-05		-3.71494e-05	0.00178		27.5322	0.0018		54.5553	0.03696		61.2315	0.03554		63.4164	0.01627
	12.9417	0.03347		14.9766	0.0008		14.283	6.3e-05		-3.85828e-05	0.00177		27.5458	0.0018		54.5534	0.03696		61.2292	0.03553		63.4139	0.01626
	12.9529	0.03354		14.9846	0.000784		14.2956	7.7e-05		-3.59755e-05	0.00177		27.5563	0.00183		54.5515	0.03697		61.2269	0.03553		63.4115	0.01625
	12.9606	0.03356		14.9941	0.000767		14.3036	7.8e-05		-3.27875e-05	0.00177		27.5652	0.00186		54.5495	0.03697		61.2246	0.03552		63.4091	0.01625
	12.9714	0.03359		15.0077	0.000771		14.3113	7.6e-05		-3.19089e-05	0.00176		27.5774	0.00187		54.5476	0.03697		61.2223	0.03552		63.4066	0.01624
	12.9829	0.03364		15.0154	0.000791		14.3261	6.3e-05		-3.21869e-05	0.00176		27.5854	0.00187		54.5457	0.03697		61.22	0.03551		63.4042	0.01623
	12.9917	0.03371		15.023	0.000818		14.3348	3.7e-05		-3.47757e-05	0.00176		27.5941	0.00186		54.5438	0.03698		61.2177	0.0355		63.4017	0.01622
	12.9995	0.03378		15.0365	0.000855		14.3425	5e-06		-3.73663e-05	0.00175		27.6007	0.00185		54.5418	0.03698		61.2154	0.0355		63.3993	0.01622
	13.0132	0.03383		15.0453	0.000871		14.3541	-1.1e-05		-3.76471e-05	0.00175		27.6139	0.00183		54.5399	0.03699		61.2131	0.03549		63.3969	0.01621
	13.0244	0.03386		15.053	0.00087		14.3638	-2.3e-05		-3.7926e-05	0.00174		27.6237	0.00183		54.5379	0.03699		61.2108	0.03548		63.3944	0.0162
	13.0321	0.03388		15.0637	0.000881		14.3727	-2.9e-05		-3.99373e-05	0.00174		27.6332	0.00187		54.536	0.037		61.2085	0.03547		63.392	0.01619
	13.0428	0.03392		15.0742	0.000872		14.3861	-2e-05		-4.02177e-05	0.00174		27.6455	0.00187		54.5341	0.03701		61.2062	0.03547		63.3895	0.01618
	13.0533	0.03396		15.0847	0.00091		14.3946	-4.2e-05		-4.04967e-05	0.00173		27.6554	0.00188		54.5321	0.03701		61.2039	0.03546		63.387	0.01618
	13.0598	0.03404		15.0967	0.000939		14.4073	-7.6e-05		-4.30854e-05	0.00173		27.6666	0.00187		54.5302	0.03702		61.2016	0.03545		63.3846	0.01617
	13.0725	0.03409		15.105	0.000993		14.4142	-8.9e-05		-4.62534e-05	0.00173		27.6764	0.0019		54.5282	0.03703		61.1993	0.03544		63.3821	0.01616
	13.0847	0.03416		15.114	0.00106		14.4226	-9.6e-05		-4.8267e-05	0.00172		27.6852	0.00192		54.5263	0.03704		61.197	0.03543		63.3797	0.01615
	13.0912	0.0342		15.1246	0.00111		14.4368	-5.6e-05		-4.6815e-05	0.00172		27.6978	0.00193		54.5244	0.03705		61.1946	0.03541		63.3772	0.01614
	13.103	0.03421		15.1329	0.00116		14.4464	-4.1e-05		-4.76701e-05	0.00172		27.7055	0.00195		54.5224	0.03706		61.1923	0.0354		63.3747	0.01613
	13.1137	0.03424		15.1442	0.0012		14.4508	-2.2e-05		-4.56397e-05	0.00171		27.7145	0.00196		54.5205	0.03707		61.19	0.03539		63.3723	0.01612
	13.1225	0.03425		15.1562	0.00123		14.4665	-2.8e-05		-4.4762e-05	0.00171		27.7222	0.00197		54.5185	0.03708		61.1877	0.03538		63.3698	0.01611
	13.1334	0.0343		15.165	0.00126		14.4758	-2.6e-05		-4.50401e-05	0.00171		27.7346	0.002		54.5166	0.03709		61.1854	0.03537		63.3673	0.0161
	13.144	0.03434		15.1737	0.00131		14.4841	-4.2e-05		-4.70514e-05	0.00171		27.7461	0.00203		54.5146	0.0371		61.183	0.03535		63.3649	0.01609
	13.1521	0.03438		15.186	0.00136		14.4962	-3.6e-05		-4.73317e-05	0.0017		27.7533	0.00201		54.5126	0.03711		61.1807	0.03534		63.3624	0.01608
	13.1627	0.03439		15.1925	0.00142		14.5066	-2.5e-05		-4.76107e-05	0.0017		27.7682	0.00201		54.5107	0.03712		61.1784	0.03532		63.3599	0.01607
	13.1739	0.03444		15.2004	0.00143		14.5144	0		-4.9622e-05	0.0017		27.7757	0.002		54.5087	0.03714		61.176	0.03531		63.3575	0.01606
	13.1811	0.03443		15.2172	0.00143		14.5251	3e-06		-4.99023e-05	0.0017		27.7835	0.00203		54.5068	0.03715		61.1737	0.0353		63.355	0.01605
	13.1929	0.03445		15.2254	0.00142		14.535	-1.5e-05		-4.96039e-05	0.00169		27.7936	0.00205		54.5048	0.03717		61.1714	0.03528		63.3525	0.01603
	13.2038	0.03446		15.234	0.0014		14.5445	-4e-05		-4.93049e-05	0.00169		27.8035	0.00209		54.5029	0.03718		61.1691	0.03526		63.35	0.01602
	13.211	0.0345		15.2467	0.00137		14.5558	-6.7e-05		-4.84286e-05	0.00169		27.8147	0.00213		54.5009	0.0372		61.1667	0.03525		63.3475	0.01601
	13.2224	0.03455		15.2568	0.00137		14.5659	-7.4e-05		-4.63969e-05	0.00169		27.8284	0.00213		54.4989	0.03721		61.1644	0.03523		63.345	0.016
	13.2335	0.03458		15.2646	0.00137		14.5744	-6.2e-05		-4.78289e-05	0.00169		27.8356	0.00214		54.4969	0.03723		61.1621	0.03521		63.3426	0.01599
	13.2415	0.0346		15.2768	0.00137		14.5846	-5.9e-05		-4.75313e-05	0.00169		27.8448	0.00214		54.495	0.03724		61.1597	0.03519		63.3401	0.01597
	13.253	0.03466		15.2858	0.00136		14.5933	-4.8e-05		-4.43452e-05	0.00168		27.8515	0.00217		54.493	0.03726		61.1574	0.03518		63.3376	0.01596
	13.2631	0.03469		15.2989	0.00134		14.6031	-3.4e-05		-4.11568e-05	0.00168		27.8678	0.00218		54.4911	0.03728		61.155	0.03516		63.3351	0.01595
	13.2763	0.03471		15.3066	0.00137		14.6165	-3.8e-05		-3.91232e-05	0.00168		27.8726	0.00223		54.4891	0.03729		61.1527	0.03514		63.3326	0.01594
	13.2823	0.03474		15.3154	0.00139		14.6254	-3e-05		-3.42034e-05	0.00168		27.8844	0.00224		54.4871	0.03731		61.1503	0.03512		63.3301	0.01593
	13.2935	0.03481		15.3265	0.00141		14.6335	-3.3e-05		-3.33233e-05	0.00168		27.897	0.00226		54.4851	0.03732		61.148	0.0351		63.3276	0.01592
	13.305	0.03488		15.3348	0.00144		14.6463	-2.5e-05		-3.53337e-05	0.00168		27.9041	0.00227		54.4832	0.03734		61.1457	0.03509		63.3251	0.0159
	13.3127	0.03493		15.3448	0.00146		14.6533	-3.2e-05		-3.56141e-05	0.00168		27.914	0.00226		54.4812	0.03735		61.1433	0.03507		63.3226	0.01589
	13.3245	0.03496		15.3588	0.00149		14.6615	-5.4e-05		-3.5893e-05	0.00168		27.9263	0.00229		54.4792	0.03737		61.1409	0.03505		63.3201	0.01588
	13.3363	0.03497		15.3672	0.00151		14.6767	-7.6e-05		-3.79043e-05	0.00168		27.9342	0.0023		54.4772	0.03738		61.1386	0.03503		63.3176	0.01587
	13.3401	0.03498		15.3759	0.00153		14.685	-9.3e-05		-3.87621e-05	0.00168		27.9484	0.00236		54.4753	0.0374		61.1362	0.03502		63.3151	0.01586
	13.355	0.03502		15.3885	0.00155		14.6984	-0.000117		-4.07739e-05	0.00168		27.9568	0.00239		54.4733	0.03741		61.1339	0.035		63.3126	0.01585
	13.3644	0.03506		15.3957	0.00157		14.7061	-0.000126		-4.16317e-05	0.00168		27.9652	0.00246		54.4713	0.03743		61.1315	0.03498		63.3101	0.01583
	13.3731	0.0351		15.4047	0.0016		14.7165	-0.00014		-4.42209e-05	0.00167		27.9776	0.00248		54.4693	0.03744		61.1292	0.03496		63.3076	0.01582
	13.3837	0.03511		15.4185	0.00167		14.7281	-0.000125		-4.68115e-05	0.00167		27.9866	0.00249		54.4673	0.03746		61.1268	0.03494		63.3051	0.01581
	13.3965	0.03514		15.4264	0.0017		14.7368	-0.000109		-4.70923e-05	0.00167		27.9953	0.0025		54.4654	0.03747		61.1245	0.03493		63.3026	0.0158
	13.3993	0.03513		15.4362	0.00173		14.7448	-8.8e-05		-4.62164e-05	0.00167		28.0029	0.00254		54.4634	0.03749		61.1221	0.03491		63.3001	0.01579
	13.4143	0.03515		15.4484	0.00176		14.7585	-6.1e-05		-4.41846e-05	0.00167		28.0164	0.00258		54.4614	0.0375		61.1197	0.03489		63.2976	0.01578
	13.4252	0.03517		15.4562	0.00176		14.7675	-4.4e-05		-4.56167e-05	0.00167		28.0265	0.0026		54.4594	0.03752		61.1174	0.03487		63.295	0.01576
	13.4325	0.0352		15.4632	0.00177		14.7753	-2.6e-05		-4.58966e-05	0.00167		28.0342	0.00263		54.4574	0.03753		61.115	0.03485		63.2925	0.01575
	13.4434	0.03522		15.4783	0.00179		14.7873	0		-4.61755e-05	0.00167		28.0474	0.00262		54.4554	0.03755		61.1126	0.03484		63.29	0.01574
	13.4555	0.03526		15.486	0.0018		14.7959	-1e-06		-4.81869e-05	0.00167		28.0546	0.00259		54.4534	0.03756		61.1103	0.03482		63.2875	0.01573
	13.4631	0.03528		15.4949	0.00178		14.8049	-3e-05		-4.84672e-05	0.00167		28.0648	0.00259		54.4514	0.03757		61.1079	0.0348		63.285	0.01572
	13.4734	0.03531		15.5073	0.00179		14.8177	-4.6e-05		-4.81687e-05	0.00167		28.0744	0.00262		54.4494	0.03759		61.1055	0.03478		63.2824	0.01571
	13.4846	0.03536		15.5155	0.00178		14.8267	-4.9e-05		-4.78698e-05	0.00167		28.0871	0.00265		54.4474	0.0376		61.1031	0.03477		63.2799	0.0157
	13.4928	0.03538		15.5265	0.00176		14.8361	-5.7e-05		-4.75709e-05	0.00167		28.0954	0.00272		54.4454	0.03761		61.1008	0.03475		63.2774	0.01569
	13.5044	0.0354		15.5374	0.00176		14.8478	-5.3e-05		-4.78494e-05	0.00167		28.1072	0.00276		54.4434	0.03762		61.0984	0.03473		63.2749	0.01568
	13.5149	0.03543		15.5474	0.00175		14.856	-5.2e-05		-4.98607e-05	0.00167		28.1171	0.00281		54.4414	0.03764		61.096	0.03472		63.2723	0.01568
	13.5231	0.03545		15.5552	0.00176		14.8637	-3.8e-05		-5.0141e-05	0.00167		28.1231	0.00281		54.4394	0.03765		61.0936	0.0347		63.2698	0.01568
	13.5336	0.03548		15.5684	0.00177		14.878	-3.6e-05		-4.92651e-05	0.00167		28.1378	0.00283		54.4374	0.03766		61.0912	0.03469		63.2673	0.01567
	13.5432	0.03549		15.577	0.00177		14.8868	-5.1e-05		-4.60785e-05	0.00166		28.1434	0.00286		54.4354	0.03767		61.0889	0.03467		63.2647	0.01567
	13.5571	0.03549		15.5859	0.00176		14.8947	-4.2e-05		-4.34675e-05	0.00166		28.1547	0.00289		54.4334	0.03768		61.0865	0.03466		63.2622	0.01567
	13.5648	0.0355		15.5978	0.00179		14.9081	-1.2e-05		-4.48991e-05	0.00166		28.169	0.00291		54.4314	0.03769		61.0841	0.03464		63.2597	0.01568
	13.5747	0.03549		15.6061	0.00178		14.917	2.1e-05		-4.5179e-05	0.00166		28.1768	0.00291		54.4294	0.0377		61.0817	0.03463		63.2571	0.01568
	13.5874	0.03549		15.6187	0.00179		14.9231	3.6e-05		-4.48805e-05	0.00166		28.1857	0.00292		54.4274	0.03771		61.0793	0.03461		63.2546	0.01568
	13.5933	0.03549		15.6278	0.0018		14.9374	3.6e-05		-4.45816e-05	0.00166		28.1912	0.0029		54.4254	0.03772		61.0769	0.0346		63.252	0.01569
	13.6027	0.0355		15.6355	0.00185		14.9466	4.4e-05		-4.42827e-05	0.00165		28.2075	0.0029		54.4233	0.03773		61.0745	0.03458		63.2495	0.0157
	13.6161	0.03553		15.6489	0.00192		14.9554	6.5e-05		-4.39837e-05	0.00165		28.2169	0.00289		54.4213	0.03774		61.0721	0.03457		63.247	0.01571
	13.6245	0.03556		15.6578	0.00195		14.9683	7.2e-05		-4.31074e-05	0.00165		28.2281	0.00292		54.4193	0.03774		61.0697	0.03456		63.2444	0.01572
	13.6351	0.03558		15.6665	0.00197		14.976	7.1e-05		-4.04982e-05	0.00165		28.238	0.00294		54.4173	0.03775		61.0673	0.03455		63.2419	0.01573
	13.6467	0.03562		15.6798	0.00198		14.985	7.2e-05		-4.01975e-05	0.00164		28.2459	0.00292		54.4153	0.03776		61.0649	0.03453		63.2393	0.01574
	13.6532	0.03564		15.6884	0.00201		14.9975	6.2e-05		-4.27858e-05	0.00164		28.2582	0.0029		54.4133	0.03776		61.0625	0.03452		63.2368	0.01576
	13.6652	0.03566		15.6962	0.00204		15.0065	6e-05		-4.47989e-05	0.00164		28.2674	0.00289		54.4113	0.03777		61.0601	0.03451		63.2342	0.01577
	13.6762	0.03569		15.7083	0.00208		15.0147	5.5e-05		-4.2192e-05	0.00163		28.2761	0.00287		54.4092	0.03778		61.0577	0.0345		63.2317	0.01579
	13.6843	0.03571		15.7186	0.0021		15.0286	4.6e-05		-3.84266e-05	0.00163		28.2892	0.00286		54.4072	0.03778		61.0553	0.03449		63.2291	0.01581
	13.6954	0.03575		15.7274	0.00215		15.0364	4.6e-05		-3.52377e-05	0.00163		28.297	0.00283		54.4052	0.03779		61.0529	0.03448		63.2266	0.01583
	13.7058	0.03577		15.7401	0.00216		15.0492	2.7e-05		-3.4359e-05	0.00162		28.3071	0.00283		54.4031	0.03779		61.0505	0.03447		63.224	0.01585
	13.7148	0.03578		15.7474	0.00217		15.0576	1.2e-05		-3.29048e-05	0.00162		28.3148	0.00281		54.4011	0.0378		61.0481	0.03446		63.2214	0.01587
	13.7258	0.03581		15.7561	0.0022		15.0658	-1.1e-05		-2.79854e-05	0.00161		28.3266	0.0028		54.3991	0.0378		61.0457	0.03445		63.2189	0.01589
	13.7358	0.03582		15.7695	0.00224		15.0796	-1.4e-05		-2.71054e-05	0.00161		28.3363	0.00279		54.3971	0.03781		61.0433	0.03444		63.2163	0.01591
	13.7445	0.03582		15.7773	0.00229		15.0885	3e-06		-2.91157e-05	0.00161		28.344	0.00283		54.395	0.03781		61.0408	0.03443		63.2137	0.01594
	13.7557	0.03582		15.7861	0.00234		15.0966	2.9e-05		-2.93961e-05	0.0016		28.3584	0.00289		54.393	0.03782		61.0384	0.03442		63.2112	0.01596
	13.7667	0.03583		15.7984	0.00237		15.11	2.8e-05		-2.90976e-05	0.0016		28.3671	0.00293		54.3909	0.03782		61.036	0.03442		63.2086	0.01599
	13.7741	0.03583		15.8071	0.00241		15.1189	3.6e-05		-2.82213e-05	0.0016		28.3762	0.00297		54.3889	0.03782		61.0336	0.03441		63.206	0.01601
	13.7846	0.03583		15.8171	0.00244		15.1261	3e-05		-2.56121e-05	0.00159		28.3883	0.00303		54.3869	0.03783		61.0312	0.0344		63.2035	0.01604
	13.7966	0.03582		15.8296	0.00244		15.1357	1.7e-05		-2.47339e-05	0.00159		28.3945	0.00307		54.3848	0.03783		61.0287	0.0344		63.2009	0.01606
	13.8032	0.03584		15.8389	0.00247		15.1483	-1.3e-05		-2.38571e-05	0.00159		28.4061	0.00311		54.3828	0.03783		61.0263	0.03439		63.1983	0.01609
	13.8142	0.03584		15.8446	0.00247		15.157	-4.9e-05		-2.18253e-05	0.00158		28.4186	0.00318		54.3807	0.03783		61.0239	0.03439		63.1957	0.01611
	13.8265	0.03585		15.8601	0.00249		15.168	-5.5e-05		-2.38348e-05	0.00158		28.4271	0.00324		54.3787	0.03784		61.0215	0.03439		63.1932	0.01614
	13.8381	0.03589		15.8681	0.00251		15.1781	-5.4e-05		-2.64249e-05	0.00158		28.4363	0.00328		54.3767	0.03784		61.019	0.03438		63.1906	0.01617
	13.8454	0.03591		15.8757	0.00253		15.1859	-6.3e-05		-2.61283e-05	0.00157		28.4485	0.0033		54.3746	0.03784		61.0166	0.03438		63.188	0.0162
	13.8572	0.03594		15.8894	0.00254		15.1964	-6.9e-05		-2.29422e-05	0.00157		28.4574	0.00331		54.3726	0.03784		61.0142	0.03438		63.1854	0.01623
	13.8681	0.03595		15.8971	0.00254		15.2048	-6.7e-05		-1.91763e-05	0.00157		28.463	0.0033		54.3705	0.03784		61.0117	0.03437		63.1828	0.01626
	13.8737	0.03598		15.9053	0.00252		15.2171	-7.6e-05		-1.59874e-05	0.00157		28.4791	0.00334		54.3685	0.03784		61.0093	0.03437		63.1802	0.01629
	13.8874	0.03603		15.9199	0.00253		15.228	-6.4e-05		-1.56862e-05	0.00157		28.4873	0.00335		54.3664	0.03784		61.0069	0.03437		63.1776	0.01632
	13.8973	0.03607		15.927	0.00252		15.237	-7.4e-05		-1.65421e-05	0.00156		28.4948	0.00335		54.3644	0.03784		61.0044	0.03437		63.175	0.01635
	13.9052	0.03608		15.9383	0.00251		15.2462	-5.1e-05		-1.2202e-05	0.00156		28.5075	0.00336		54.3623	0.03784		61.002	0.03437		63.1725	0.01638
	13.9146	0.03612		15.9472	0.00252		15.2596	-3.9e-05		-1.13224e-05	0.00156		28.5164	0.00335		54.3603	0.03784		60.9996	0.03437		63.1699	0.01641
	13.928	0.03615		15.958	0.00252		15.2684	-3.2e-05		-1.33328e-05	0.00156		28.5242	0.00338		54.3582	0.03784		60.9971	0.03437		63.1673	0.01644
	13.9345	0.03614		15.9691	0.00253		15.2762	-3.7e-05		-1.41906e-05	0.00156		28.5387	0.00339		54.3561	0.03784		60.9947	0.03437		63.1647	0.01647
	13.9433	0.03614		15.9784	0.00254		15.2884	-4.1e-05		-1.62024e-05	0.00156		28.5465	0.0034		54.3541	0.03784		60.9922	0.03437		63.1621	0.0165
	13.9572	0.03616		15.9884	0.00255		15.2967	-4.4e-05		-1.64827e-05	0.00155		28.5557	0.00342		54.352	0.03783		60.9898	0.03437		63.1595	0.01653
	13.9647	0.03618		15.9996	0.00258		15.3076	-3.4e-05		-1.56068e-05	0.00155		28.5696	0.00347		54.3499	0.03783		60.9873	0.03438		63.1569	0.01656
	13.9747	0.03618		16.0074	0.00259		15.3197	-3.6e-05		-1.35751e-05	0.00155		28.5778	0.00351		54.3479	0.03783		60.9849	0.03438		63.1543	0.01659
	13.9883	0.03621		16.0152	0.00261		15.3286	-4.7e-05		-1.50071e-05	0.00155		28.586	0.00357		54.3458	0.03783		60.9824	0.03438		63.1517	0.01661
	13.995	0.03623		16.0305	0.00264		15.3386	-2.6e-05		-1.5287e-05	0.00155		28.5972	0.00359		54.3438	0.03783		60.98	0.03439		63.1491	0.01663
	14.0072	0.03625		16.0394	0.00268		15.3494	-1.4e-05		-1.5566e-05	0.00155		28.6078	0.00358		54.3417	0.03783		60.9775	0.03439		63.1465	0.01665
	14.017	0.03625		16.0477	0.00272		15.3571	2e-05		-1.75773e-05	0.00155		28.6152	0.00357		54.3396	0.03783		60.9751	0.03439		63.1439	0.01667
	14.0258	0.03626		16.0603	0.00278		15.3698	2.9e-05		-1.84351e-05	0.00155		28.6289	0.00355		54.3375	0.03782		60.9726	0.0344		63.1412	0.01669
	14.0363	0.03628		16.0693	0.0028		15.3786	3.7e-05		-2.10243e-05	0.00155		28.6365	0.00359		54.3355	0.03782		60.9702	0.03441		63.1386	0.01671
	14.049	0.03631		16.0744	0.00284		15.3889	4e-05		-2.41923e-05	0.00155		28.6454	0.00361		54.3334	0.03782		60.9677	0.03441		63.136	0.01672
	14.0563	0.03632		16.0905	0.00288		15.3989	2.9e-05		-2.73608e-05	0.00155		28.6585	0.00363		54.3313	0.03782		60.9652	0.03442		63.1334	0.01674
	14.0674	0.0363		16.0988	0.00291		15.4073	1.2e-05		-2.93744e-05	0.00155		28.6657	0.00362		54.3292	0.03782		60.9628	0.03442		63.1308	0.01675
	14.0769	0.03629		16.107	0.00296		15.4179	1e-06		-2.7345e-05	0.00155		28.677	0.00361		54.3272	0.03782		60.9603	0.03443		63.1281	0.01676
	14.0849	0.03627		16.1197	0.00298		15.4302	6e-06		-2.64672e-05	0.00155		28.6886	0.00358		54.3251	0.03782		60.9578	0.03444		63.1255	0.01677
	14.0972	0.03628		16.13	0.00302		15.4401	1.4e-05		-2.67453e-05	0.00155		28.6969	0.00362		54.323	0.03782		60.9554	0.03445		63.1229	0.01678
	14.1087	0.03626		16.1378	0.00304		15.4478	3.1e-05		-2.9334e-05	0.00155		28.7095	0.00364		54.3209	0.03781		60.9529	0.03446		63.1203	0.01679
	14.1171	0.03626		16.1501	0.00306		15.4603	1.2e-05		-3.25021e-05	0.00155		28.7194	0.00364		54.3188	0.03781		60.9504	0.03447		63.1176	0.01679
	14.1272	0.03626		16.1591	0.00308		15.4664	0		-3.50931e-05	0.00155		28.7271	0.00362		54.3167	0.03781		60.9479	0.03448		63.115	0.01679
	14.1387	0.03622		16.168	0.00312		15.4749	-2.4e-05		-3.53739e-05	0.00155		28.7332	0.00357		54.3147	0.03781		60.9455	0.03449		63.1124	0.0168
	14.1451	0.0362		16.1801	0.00314		15.4908	-3.7e-05		-3.4498e-05	0.00156		28.7492	0.00358		54.3126	0.03781		60.943	0.0345		63.1098	0.0168
	14.1572	0.03618		16.1883	0.00316		15.4993	-3.3e-05		-3.24663e-05	0.00156		28.7583	0.00357		54.3105	0.03781		60.9405	0.03451		63.1071	0.0168
	14.1682	0.03619		16.1976	0.0032		15.5071	-3.4e-05		-3.38983e-05	0.00156		28.7655	0.00358		54.3084	0.03781		60.938	0.03452		63.1045	0.01679
	14.1765	0.03618		16.2093	0.00324		15.5202	-3.4e-05		-3.41782e-05	0.00156		28.7791	0.00358		54.3063	0.0378		60.9355	0.03453		63.1019	0.01679
	14.1874	0.03619		16.2171	0.00331		15.5286	-5.2e-05		-3.38797e-05	0.00156		28.7869	0.00358		54.3042	0.0378		60.9331	0.03454		63.0992	0.01678
	14.1992	0.0362		16.2272	0.00332		15.5351	-7.9e-05		-3.35808e-05	0.00156		28.7973	0.00356		54.3021	0.0378		60.9306	0.03455		63.0966	0.01678
	14.2058	0.03621		16.24	0.00337		15.5518	-9.8e-05		-3.32819e-05	0.00157		28.8104	0.00355		54.3	0.0378		60.9281	0.03456		63.094	0.01677
	14.2154	0.0362		16.2494	0.0034		15.5596	-9.3e-05		-3.35604e-05	0.00157		28.8183	0.00356		54.2979	0.0378		60.9256	0.03457		63.0913	0.01676
	14.2286	0.03621		16.262	0.00344		15.5672	-8.2e-05		-3.49943e-05	0.00157		28.8278	0.0036		54.2958	0.0378		60.9231	0.03458		63.0887	0.01675
	14.2368	0.03622		16.2708	0.00346		15.5807	-6.4e-05		-3.29644e-05	0.00157		28.8395	0.00364		54.2937	0.0378		60.9206	0.03458		63.086	0.01674
	14.2485	0.03626		16.2774	0.00349		15.59	-4.5e-05		-3.15092e-05	0.00157		28.8487	0.00365		54.2916	0.0378		60.9181	0.03459		63.0834	0.01672
	14.2599	0.03632		16.2918	0.00352		15.5988	-4.3e-05		-2.88996e-05	0.00157		28.8565	0.00369		54.2895	0.0378		60.9156	0.0346		63.0807	0.01671
	14.266	0.03631		16.3007	0.00356		15.6102	-4.2e-05		-2.80214e-05	0.00157		28.8686	0.00372		54.2874	0.0378		60.9131	0.03461		63.0781	0.01669
	14.279	0.03633		16.3087	0.00359		15.6192	-5.5e-05		-2.82994e-05	0.00157		28.8785	0.00376		54.2853	0.0378		60.9106	0.03462		63.0754	0.01668
	14.2877	0.03635		16.3219	0.00361		15.6287	-5.7e-05		-3.03107e-05	0.00157		28.887	0.0038		54.2832	0.0378		60.9081	0.03462		63.0728	0.01666
	14.2968	0.03637		16.3295	0.00366		15.6409	-6.2e-05		-3.00136e-05	0.00157		28.9008	0.00382		54.2811	0.0378		60.9057	0.03463		63.0701	0.01664
	14.3077	0.03636		16.3385	0.00367		15.6488	-9.1e-05		-2.74049e-05	0.00157		28.9098	0.00384		54.279	0.0378		60.9031	0.03464		63.0675	0.01661
	14.3198	0.03639		16.3515	0.00371		15.6608	-0.000107		-2.65267e-05	0.00157		28.9174	0.00387		54.2769	0.0378		60.9006	0.03464		63.0648	0.01659
	14.3265	0.03638		16.36	0.00372		15.6686	-0.000108		-2.56499e-05	0.00157		28.9263	0.00388		54.2747	0.03781		60.8981	0.03465		63.0622	0.01657
	14.3386	0.03639		16.3683	0.00378		15.6781	-8.5e-05		-2.36182e-05	0.00157		28.9373	0.00388		54.2726	0.03781		60.8956	0.03465		63.0595	0.01654
	14.3486	0.03639		16.3812	0.00384		15.6918	-7.4e-05		-2.50502e-05	0.00157		28.9476	0.00388		54.2705	0.03781		60.8931	0.03466		63.0568	0.01652
	14.3559	0.0364		16.39	0.00387		15.7002	-7.1e-05		-2.47527e-05	0.00157		28.9558	0.00386		54.2684	0.03781		60.8906	0.03467		63.0542	0.01649
	14.3681	0.03644		16.3998	0.00389		15.709	-7.9e-05		-2.27214e-05	0.00157		28.9682	0.00385		54.2663	0.03781		60.8881	0.03467		63.0515	0.01646
	14.3801	0.03646		16.411	0.00389		15.7225	-5.2e-05		-2.3576e-05	0.00156		28.9776	0.00384		54.2642	0.03782		60.8856	0.03467		63.0488	0.01643
	14.3869	0.03647		16.4197	0.00389		15.7302	-3.5e-05		-2.15456e-05	0.00156		28.9877	0.00384		54.2621	0.03782		60.8831	0.03468		63.0462	0.0164
	14.3995	0.03648		16.4296	0.0039		15.7385	1e-06		-2.06679e-05	0.00156		29.0003	0.00387		54.2599	0.03782		60.8806	0.03468		63.0435	0.01636
	14.4099	0.0365		16.4418	0.00396		15.7523	2.1e-05		-2.0946e-05	0.00156		29.0097	0.00388		54.2578	0.03783		60.8781	0.03468		63.0408	0.01633
	14.4167	0.0365		16.4501	0.004		15.7609	3.1e-05		-2.29573e-05	0.00156		29.0168	0.00388		54.2557	0.03783		60.8755	0.03469		63.0382	0.0163
	14.4255	0.03652		16.4586	0.00408		15.7692	3e-05		-2.32376e-05	0.00156		29.0312	0.00388		54.2535	0.03783		60.873	0.03469		63.0355	0.01626
	14.4401	0.0365		16.4712	0.00411		15.7825	1.1e-05		-2.35166e-05	0.00156		29.0385	0.00391		54.2514	0.03783		60.8705	0.03469		63.0328	0.01623
	14.4473	0.03651		16.479	0.00414		15.791	4e-06		-2.49505e-05	0.00155		29.0489	0.00395		54.2493	0.03783		60.868	0.03468		63.0301	0.01619
	14.4598	0.03648		16.488	0.00417		15.7994	-5e-06		-2.29206e-05	0.00155		29.0601	0.00397		54.2472	0.03783		60.8654	0.03468		63.0274	0.01616
	14.4665	0.03647		16.501	0.00422		15.8115	-1.9e-05		-2.26203e-05	0.00155		29.07	0.00398		54.245	0.03783		60.8629	0.03468		63.0247	0.01612
	14.478	0.03648		16.511	0.00431		15.8203	-4.6e-05		-2.34762e-05	0.00155		29.0782	0.00399		54.2429	0.03783		60.8604	0.03467		63.0221	0.01608
	14.4903	0.03646		16.5189	0.0044		15.8296	-5.7e-05		-1.91361e-05	0.00155		29.0861	0.00401		54.2408	0.03783		60.8579	0.03467		63.0194	0.01605
	14.4943	0.03645		16.5317	0.00451		15.8429	-8e-05		-1.82565e-05	0.00154		29.0997	0.00402		54.2386	0.03783		60.8553	0.03466		63.0167	0.01601
	14.5081	0.03644		16.54	0.0046		15.8507	-6.2e-05		-2.08444e-05	0.00154		29.1087	0.00404		54.2365	0.03782		60.8528	0.03465		63.014	0.01597
	14.5192	0.03644		16.5487	0.0047		15.8579	-5.1e-05		-2.34349e-05	0.00154		29.1167	0.00402		54.2344	0.03782		60.8503	0.03464		63.0113	0.01593
	14.5263	0.03644		16.5592	0.00475		15.8723	-3.5e-05		-2.37157e-05	0.00154		29.1303	0.00408		54.2322	0.03782		60.8477	0.03463		63.0086	0.01589
	14.5375	0.03648		16.5707	0.00482		15.8811	-3.2e-05		-2.39947e-05	0.00154		29.138	0.00412		54.2301	0.03781		60.8452	0.03462		63.0059	0.01585
	14.5506	0.03647		16.582	0.00486		15.8899	-4.3e-05		-2.65835e-05	0.00153		29.1473	0.00416		54.2279	0.03781		60.8427	0.03461		63.0032	0.01581
	14.5595	0.03646		16.5908	0.00493		15.9019	-4.6e-05		-2.85966e-05	0.00153		29.1589	0.00416		54.2258	0.0378		60.8401	0.03459		63.0005	0.01577
	14.569	0.03641		16.5997	0.005		15.9097	-3.4e-05		-2.65672e-05	0.00153		29.1693	0.00417		54.2236	0.0378		60.8376	0.03458		62.9978	0.01573
	14.5789	0.0364		16.613	0.00504		15.9187	-2.4e-05		-2.56894e-05	0.00153		29.1782	0.00417		54.2215	0.03779		60.835	0.03456		62.9951	0.01568
	14.5907	0.0364		16.6191	0.00507		15.9308	-1e-05		-2.42352e-05	0.00153		29.1916	0.00417		54.2194	0.03778		60.8325	0.03454		62.9924	0.01564
	14.5979	0.03643		16.6301	0.00509		15.9398	1.3e-05		-1.93158e-05	0.00152		29.1994	0.00419		54.2172	0.03778		60.83	0.03453		62.9897	0.0156
	14.61	0.03646		16.6438	0.00509		15.9486	6e-06		-1.78583e-05	0.00152		29.2066	0.00421		54.2151	0.03777		60.8274	0.03451		62.987	0.01555
	14.6197	0.03649		16.6504	0.00509		15.9613	-1e-06		-1.81359e-05	0.00152		29.2175	0.00425		54.2129	0.03776		60.8249	0.03449		62.9843	0.01551
	14.6275	0.03649		16.6605	0.00513		15.969	-3e-05		-2.01472e-05	0.00152		29.2264	0.00423		54.2108	0.03775		60.8223	0.03447		62.9816	0.01546
	14.6399	0.03648		16.6739	0.00517		15.9823	-3.2e-05		-2.04276e-05	0.00151		29.2394	0.00421		54.2086	0.03774		60.8198	0.03444		62.9789	0.01542
	14.6498	0.03648		16.6817	0.00523		15.9923	-1.6e-05		-2.01291e-05	0.00151		29.2483	0.00418		54.2064	0.03773		60.8172	0.03442		62.9762	0.01538
	14.6583	0.03649		16.69	0.00526		16.0001	9e-06		-2.04076e-05	0.00151		29.2617	0.00418		54.2043	0.03772		60.8147	0.0344		62.9735	0.01533
	14.6693	0.03653		16.703	0.00531		16.0107	4e-05		-2.18415e-05	0.00151		29.2695	0.0042		54.2021	0.03771		60.8121	0.03437		62.9708	0.01529
	14.6802	0.03651		16.7118	0.00537		16.019	4.9e-05		-1.98116e-05	0.0015		29.2789	0.00424		54.2	0.0377		60.8096	0.03435		62.968	0.01525
	14.6879	0.03652		16.7184	0.00541		16.0306	2.9e-05		-1.89338e-05	0.0015		29.2872	0.00428		54.1978	0.03769		60.807	0.03432		62.9653	0.01521
	14.6971	0.0365		16.7325	0.00548		16.0425	5e-06		-1.92119e-05	0.0015		29.3009	0.00432		54.1957	0.03767		60.8044	0.0343		62.9626	0.01517
	14.7099	0.03648		16.7426	0.00554		16.0508	-2e-06		-2.12232e-05	0.0015		29.3102	0.00433		54.1935	0.03766		60.8019	0.03427		62.9599	0.01513
	14.7184	0.03646		16.7509	0.00561		16.0598	-6e-06		-2.15035e-05	0.00149		29.3185	0.00433		54.1913	0.03765		60.7993	0.03424		62.9572	0.01509
	14.7294	0.03644		16.7608	0.00568		16.0736	1.7e-05		-2.17825e-05	0.00149		29.3264	0.00437		54.1892	0.03763		60.7968	0.03421		62.9545	0.01505
	14.7406	0.03644		16.7707	0.00575		16.0787	1e-05		-2.32164e-05	0.00149		29.3407	0.00439		54.187	0.03762		60.7942	0.03418		62.9517	0.01501
	14.7477	0.03646		16.7808	0.00582		16.0905	1e-05		-2.11865e-05	0.00148		29.3496	0.00443		54.1848	0.0376		60.7916	0.03415		62.949	0.01497
	14.757	0.03648		16.7932	0.0059		16.1019	0		-1.97313e-05	0.00148		29.3585	0.00443		54.1827	0.03759		60.7891	0.03412		62.9463	0.01493
	14.7701	0.03648		16.8017	0.00597		16.1103	-3e-06		-1.71217e-05	0.00148		29.3695	0.00442		54.1805	0.03757		60.7865	0.03409		62.9435	0.01489
	14.7779	0.03652		16.8089	0.00605		16.1206	8e-06		-1.68209e-05	0.00148		29.3805	0.00439		54.1783	0.03755		60.7839	0.03405		62.9408	0.01486
	14.7892	0.03653		16.8201	0.00614		16.1334	2.3e-05		-1.88318e-05	0.00147		29.3886	0.00435		54.1761	0.03754		60.7813	0.03402		62.9381	0.01482
	14.8002	0.03654		16.8289	0.00619		16.1422	4.1e-05		-1.91121e-05	0.00147		29.3986	0.00435		54.174	0.03752		60.7788	0.03399		62.9353	0.01478
	14.808	0.03651		16.8404	0.00626		16.1506	6.5e-05		-1.88137e-05	0.00147		29.4094	0.00436		54.1718	0.0375		60.7762	0.03395		62.9326	0.01475
	14.8202	0.0365		16.8526	0.0063		16.1635	7.3e-05		-1.85147e-05	0.00146		29.4193	0.00438		54.1696	0.03748		60.7736	0.03392		62.9299	0.01471
	14.8312	0.03649		16.8619	0.00635		16.1717	6.3e-05		-1.87932e-05	0.00146		29.4286	0.00441		54.1674	0.03746		60.771	0.03388		62.9271	0.01468
	14.8411	0.03649		16.8708	0.00642		16.1788	6.2e-05		-1.96497e-05	0.00146		29.4413	0.00446		54.1653	0.03744		60.7684	0.03384		62.9244	0.01464
	14.8488	0.0365		16.8831	0.00647		16.1933	3.8e-05		-1.47321e-05	0.00145		29.4511	0.00448		54.1631	0.03742		60.7659	0.0338		62.9216	0.01461
	14.8612	0.03648		16.8891	0.00654		16.2008	3.9e-05		-1.15423e-05	0.00145		29.4575	0.00454		54.1609	0.0374		60.7633	0.03376		62.9189	0.01457
	14.8716	0.03647		16.9047	0.00659		16.2097	2.4e-05		-1.35509e-05	0.00145		29.4721	0.00458		54.1587	0.03738		60.7607	0.03373		62.9161	0.01454
	14.8796	0.03646		16.9133	0.00665		16.2214	3.2e-05		-1.67184e-05	0.00145		29.4782	0.00463		54.1565	0.03736		60.7581	0.03369		62.9134	0.01451
	14.8912	0.03646		16.9218	0.00673		16.2311	3.3e-05		-2.04644e-05	0.00144		29.4887	0.00467		54.1543	0.03734		60.7555	0.03365		62.9106	0.01448
	14.9005	0.03644		16.9337	0.00683		16.2398	2e-05		-2.53656e-05	0.00144		29.4988	0.00469		54.1521	0.03733		60.7529	0.03361		62.9079	0.01445
	14.9077	0.03649		16.9439	0.0069		16.2531	0		-2.56483e-05	0.00144		29.5108	0.00471		54.1499	0.03731		60.7503	0.03358		62.9051	0.01443
	14.9201	0.03651		16.9516	0.00701		16.2608	0		-2.36174e-05	0.00143		29.5186	0.00471		54.1477	0.03729		60.7477	0.03354		62.9024	0.0144
	14.9319	0.03656		16.9632	0.00708		16.27	0		-2.56269e-05	0.00143		29.5307	0.00471		54.1455	0.03728		60.7451	0.03351		62.8996	0.01438
	14.9397	0.03658		16.9722	0.00717		16.2816	2e-06		-2.82171e-05	0.00143		29.54	0.0047		54.1433	0.03726		60.7425	0.03347		62.8969	0.01435
	14.9509	0.0366		16.9812	0.00724		16.2895	1.2e-05		-2.79204e-05	0.00142		29.5466	0.00471		54.1412	0.03725		60.7399	0.03344		62.8941	0.01433
	14.9598	0.03663		16.9941	0.00731		16.3053	2e-06		-2.47343e-05	0.00142		29.5622	0.00471		54.139	0.03724		60.7373	0.0334		62.8914	0.01431
	14.9686	0.03664		17.0044	0.0074		16.3135	4e-06		-2.15458e-05	0.00141		29.5701	0.00476		54.1367	0.03723		60.7347	0.03337		62.8886	0.01429
	14.9807	0.03667		17.0122	0.00748		16.3223	-7e-06		-2.06672e-05	0.00141		29.5791	0.00481		54.1345	0.03722		60.7321	0.03334		62.8858	0.01428
	14.9921	0.0367		17.024	0.00756		16.335	-5e-06		-2.03678e-05	0.00141		29.5915	0.00486		54.1324	0.03721		60.7295	0.03331		62.8831	0.01426
	14.9987	0.0367		17.0324	0.00766		16.3431	2e-06		-1.94914e-05	0.0014		29.5998	0.0049		54.1302	0.0372		60.7269	0.03327		62.8803	0.01425
	15.0105	0.03667		17.0412	0.00776		16.3492	-5e-06		-1.63048e-05	0.0014		29.6092	0.00492		54.1279	0.03719		60.7243	0.03324		62.8775	0.01423
	15.0222	0.03667		17.054	0.00784		16.3655	-4e-06		-1.36938e-05	0.0014		29.6209	0.00498		54.1257	0.03718		60.7217	0.03321		62.8748	0.01422
	15.0273	0.03664		17.0622	0.00794		16.3721	5e-06		-1.4548e-05	0.00139		29.6296	0.00502		54.1235	0.03718		60.7191	0.03318		62.872	0.01421
	15.0405	0.03663		17.0711	0.00799		16.3815	1.4e-05		-1.25176e-05	0.00139		29.6386	0.00505		54.1213	0.03717		60.7165	0.03315		62.8692	0.0142
	15.052	0.03661		17.0843	0.0081		16.3948	3e-05		-1.10624e-05	0.00138		29.6519	0.00508		54.1191	0.03717		60.7138	0.03312		62.8664	0.01419
	15.06	0.03661		17.0914	0.0082		16.4024	3.9e-05		-8.4528e-06	0.00138		29.66	0.00512		54.1169	0.03716		60.7112	0.03309		62.8637	0.01419
	15.0697	0.03662		17.0994	0.0083		16.4107	2.9e-05		-8.15205e-06	0.00138		29.6678	0.00513		54.1147	0.03716		60.7086	0.03306		62.8609	0.01418
	15.082	0.03661		17.1132	0.00842		16.4234	2.5e-05		-1.01629e-05	0.00137		29.6809	0.00511		54.1125	0.03716		60.706	0.03304		62.8581	0.01418
	15.0897	0.03662		17.1233	0.00852		16.4329	1.6e-05		-1.04432e-05	0.00137		29.6903	0.0051		54.1103	0.03715		60.7034	0.03301		62.8553	0.01418
	15.1009	0.03665		17.1316	0.0086		16.4412	1.4e-05		-1.07222e-05	0.00136		29.6994	0.00511		54.1081	0.03716		60.7007	0.03298		62.8525	0.01418
	15.1114	0.03667		17.1448	0.00866		16.4552	2.3e-05		-1.27335e-05	0.00136		29.7109	0.00514		54.1058	0.03716		60.6981	0.03296		62.8498	0.01418
	15.1196	0.03667		17.153	0.00873		16.4629	-2e-06		-1.30139e-05	0.00136		29.7205	0.00514		54.1036	0.03716		60.6955	0.03293		62.847	0.01418
	15.1312	0.03666		17.1602	0.00883		16.4712	2e-06		-1.32928e-05	0.00135		29.7282	0.00519		54.1014	0.03716		60.6929	0.03291		62.8442	0.01418
	15.1417	0.03665		17.1751	0.00897		16.4845	4e-06		-1.53042e-05	0.00135		29.742	0.00521		54.0992	0.03717		60.6902	0.03289		62.8414	0.01418
	15.1494	0.03666		17.1818	0.00904		16.4926	1.1e-05		-1.50071e-05	0.00134		29.7489	0.00523		54.097	0.03717		60.6876	0.03287		62.8386	0.01418
	15.1601	0.03664		17.1953	0.00913		16.5019	3.2e-05		-1.18209e-05	0.00134		29.7584	0.00522		54.0947	0.03718		60.685	0.03285		62.8358	0.01419
	15.1706	0.03664		17.2051	0.0092		16.5155	5.4e-05		-9.20992e-06	0.00134		29.7684	0.00521		54.0925	0.03718		60.6823	0.03283		62.833	0.01419
	15.1791	0.03663		17.2128	0.00927		16.5231	5.5e-05		-1.12189e-05	0.00133		29.7799	0.00523		54.0903	0.03719		60.6797	0.03281		62.8302	0.01419
	15.19	0.0366		17.2251	0.00933		16.5311	4.3e-05		-1.43865e-05	0.00133		29.7917	0.00528		54.0881	0.0372		60.6771	0.03279		62.8274	0.0142
	15.2016	0.03657		17.2331	0.00938		16.5437	2.7e-05		-1.69775e-05	0.00133		29.8006	0.00529		54.0859	0.03721		60.6744	0.03278		62.8246	0.01421
	15.2097	0.03655		17.2422	0.00946		16.552	1.2e-05		-1.72583e-05	0.00133		29.8093	0.00531		54.0836	0.03722		60.6718	0.03276		62.8218	0.01421
	15.2208	0.03655		17.2548	0.00956		16.5596	2.7e-05		-1.69599e-05	0.00132		29.823	0.00534		54.0814	0.03723		60.6692	0.03275		62.819	0.01422
	15.2309	0.03658		17.264	0.00963		16.5734	-6e-06		-1.66609e-05	0.00132		29.8318	0.00537		54.0792	0.03724		60.6665	0.03274		62.8162	0.01423
	15.2381	0.03659		17.2727	0.00969		16.5835	-1.8e-05		-1.75169e-05	0.00132		29.8374	0.00543		54.077	0.03726		60.6639	0.03273		62.8134	0.01424
	15.2521	0.03659		17.2864	0.00979		16.5911	-4.8e-05		-2.1261e-05	0.00131		29.8529	0.00545		54.0748	0.03727		60.6612	0.03272		62.8106	0.01425
	15.2637	0.03662		17.2942	0.00988		16.6035	-4.8e-05		-1.92329e-05	0.00131		29.8609	0.00551		54.0725	0.03729		60.6586	0.03271		62.8078	0.01426
	15.2701	0.03661		17.3024	0.00998		16.6135	-2.3e-05		-1.66229e-05	0.00131		29.8697	0.00555		54.0703	0.0373		60.6559	0.0327		62.805	0.01427
	15.2808	0.03661		17.3159	0.01007		16.6221	1.4e-05		-1.86319e-05	0.00131		29.8791	0.00559		54.0681	0.03732		60.6533	0.03269		62.8022	0.01429
	15.2922	0.03662		17.3246	0.01018		16.6344	5.4e-05		-2.1222e-05	0.0013		29.8912	0.00563		54.0659	0.03733		60.6506	0.03269		62.7994	0.0143
	15.2983	0.03663		17.3324	0.01034		16.6425	8.1e-05		-2.20803e-05	0.0013		29.9011	0.00568		54.0636	0.03735		60.648	0.03268		62.7965	0.01432
	15.3084	0.03665		17.3463	0.01046		16.6538	8.9e-05		-2.52469e-05	0.0013		29.9131	0.00572		54.0614	0.03737		60.6453	0.03268		62.7937	0.01433
	15.323	0.03663		17.3545	0.01057		16.6643	9.4e-05		-2.89928e-05	0.0013		29.921	0.00574		54.0592	0.03739		60.6427	0.03268		62.7909	0.01435
	15.3297	0.03662		17.3618	0.01069		16.6728	0.000123		-2.52324e-05	0.0013		29.9298	0.00575		54.057	0.03741		60.64	0.03268		62.7881	0.01436
	15.3406	0.03663		17.3727	0.01077		16.686	0.000125		-2.43533e-05	0.0013		29.9431	0.00576		54.0547	0.03743		60.6373	0.03267		62.7853	0.01438
	15.3532	0.03662		17.3831	0.01084		16.6937	0.000139		-2.69412e-05	0.00129		29.9514	0.00583		54.0525	0.03745		60.6347	0.03267		62.7824	0.01439
	15.3614	0.03661		17.3916	0.01092		16.7024	0.000103		-3.01092e-05	0.00129		29.9591	0.00585		54.0503	0.03747		60.632	0.03267		62.7796	0.0144
	15.3692	0.03662		17.4045	0.01103		16.715	5.7e-05		-3.21228e-05	0.00129		29.9712	0.00589		54.048	0.03749		60.6294	0.03267		62.7768	0.01441
	15.3765	0.03664		17.4134	0.01115		16.7229	2e-06		-2.95159e-05	0.00129		29.9812	0.0059		54.0458	0.03751		60.6267	0.03268		62.774	0.01443
	15.3903	0.03665		17.4233	0.01129		16.7318	-3.6e-05		-2.63279e-05	0.00129		29.99	0.00591		54.0436	0.03753		60.624	0.03268		62.7711	0.01444
	15.4026	0.03666		17.4327	0.01138		16.7453	-4.2e-05		-2.60267e-05	0.00129		30.0032	0.00593		54.0413	0.03754		60.6213	0.03268		62.7683	0.01445
	15.4109	0.03667		17.4442	0.01148		16.7541	-3.4e-05		-2.8615e-05	0.00129		30.0111	0.00595		54.0391	0.03756		60.6187	0.03268		62.7655	0.01446
	15.422	0.03671		17.4529	0.01154		16.762	-3.1e-05		-3.23605e-05	0.00128		30.0193	0.00596		54.0369	0.03758		60.616	0.03269		62.7626	0.01447
	15.4328	0.03672		17.4653	0.01163		16.7754	-2.7e-05		-3.78392e-05	0.00128		30.0331	0.00596		54.0346	0.03759		60.6133	0.03269		62.7598	0.01448
	15.4423	0.03676		17.4741	0.01173		16.7843	-1.6e-05		-4.10095e-05	0.00128		30.0398	0.00593		54.0324	0.03761		60.6106	0.0327		62.757	0.01449
	15.4513	0.03677		17.4819	0.01184		16.7931	-2.8e-05		-4.18682e-05	0.00128		30.0502	0.00589		54.0301	0.03762		60.608	0.03271		62.7541	0.01449
	15.4629	0.03677		17.4952	0.01198		16.8065	-1.4e-05		-4.44574e-05	0.00128		30.0624	0.00589		54.0279	0.03764		60.6053	0.03271		62.7513	0.0145
	15.4747	0.03677		17.5035	0.0121		16.8143	-1.1e-05		-4.76254e-05	0.00128		30.0724	0.00589		54.0257	0.03765		60.6026	0.03272		62.7484	0.01451
	15.4802	0.03678		17.5167	0.01219		16.8227	9e-06		-5.07939e-05	0.00128		30.0802	0.00591		54.0234	0.03767		60.5999	0.03273		62.7456	0.01451
	15.4933	0.03679		17.5249	0.01227		16.8328	1.4e-05		-5.3385e-05	0.00128		30.0885	0.00589		54.0212	0.03768		60.5973	0.03274		62.7428	0.01452
	15.502	0.03681		17.532	0.01237		16.8431	-2e-06		-5.36658e-05	0.00128		30.1016	0.00588		54.0189	0.0377		60.5946	0.03275		62.7399	0.01452
	15.5104	0.0368		17.5461	0.01247		16.852	0		-5.39447e-05	0.00128		30.1077	0.00592		54.0167	0.03771		60.5919	0.03276		62.7371	0.01453
	15.5226	0.03676		17.5561	0.01263		16.8651	-9e-06		-5.71109e-05	0.00128		30.1236	0.00598		54.0144	0.03772		60.5892	0.03277		62.7342	0.01453
	15.5342	0.03675		17.5638	0.01275		16.8747	-4e-05		-6.25892e-05	0.00128		30.1315	0.00603		54.0122	0.03773		60.5865	0.03278		62.7314	0.01453
	15.5416	0.03673		17.5754	0.01293		16.8824	-6.3e-05		-6.57595e-05	0.00128		30.1408	0.00608		54.01	0.03775		60.5838	0.03279		62.7285	0.01454
	15.552	0.03674		17.5847	0.01307		16.8929	-6.6e-05		-6.66182e-05	0.00128		30.1525	0.0061		54.0077	0.03776		60.5811	0.0328		62.7257	0.01454
	15.5635	0.03672		17.5934	0.0132		16.904	-7.1e-05		-6.863e-05	0.00128		30.1627	0.00612		54.0055	0.03777		60.5784	0.03282		62.7228	0.01454
	15.5709	0.03672		17.6067	0.01331		16.9173	-6.8e-05		-6.89103e-05	0.00128		30.1706	0.00616		54.0032	0.03778		60.5757	0.03283		62.7199	0.01454
	15.58	0.03673		17.6163	0.01342		16.9256	-6.1e-05		-6.86118e-05	0.00128		30.184	0.00617		54.001	0.03779		60.5731	0.03284		62.7171	0.01453
	15.5947	0.03673		17.624	0.01355		16.9331	-3.4e-05		-6.77355e-05	0.00128		30.1915	0.00626		53.9987	0.0378		60.5703	0.03286		62.7142	0.01453
	15.6013	0.03672		17.6358	0.0137		16.9471	8e-06		-6.62812e-05	0.00128		30.2015	0.0063		53.9964	0.03781		60.5677	0.03287		62.7114	0.01452
	15.6106	0.03671		17.6431	0.01383		16.9561	9e-06		-6.9446e-05	0.00128		30.2082	0.00632		53.9942	0.03781		60.565	0.03288		62.7085	0.01451
	15.6247	0.03671		17.6524	0.01392		16.961	8e-06		-6.79949e-05	0.00128		30.2226	0.0063		53.9919	0.03782		60.5622	0.03289		62.7056	0.0145
	15.6312	0.03669		17.6665	0.01402		16.9766	-1.2e-05		-6.76951e-05	0.00128		30.2306	0.00629		53.9897	0.03783		60.5596	0.03291		62.7028	0.01449
	15.6395	0.03669		17.6754	0.01406		16.9842	-3.4e-05		-6.97059e-05	0.00128		30.2394	0.00631		53.9874	0.03783		60.5568	0.03292		62.6999	0.01448
	15.6538	0.03667		17.6834	0.01415		16.9918	-3e-05		-7.05637e-05	0.00128		30.2525	0.00635		53.9852	0.03784		60.5541	0.03293		62.697	0.01447
	15.6614	0.03671		17.6966	0.01426		17.0072	-2.3e-05		-7.31529e-05	0.00128		30.2614	0.0064		53.9829	0.03784		60.5514	0.03295		62.6942	0.01445
	15.6727	0.03671		17.7027	0.01439		17.015	-7e-06		-7.6321e-05	0.00128		30.2728	0.00646		53.9806	0.03785		60.5487	0.03296		62.6913	0.01443
	15.6849	0.03671		17.7112	0.01454		17.0245	5e-06		-7.94894e-05	0.00128		30.2828	0.00653		53.9784	0.03785		60.546	0.03297		62.6884	0.01442
	15.6917	0.0367		17.7265	0.01465		17.0346	1e-05		-8.20805e-05	0.00128		30.2906	0.00655		53.9761	0.03786		60.5433	0.03299		62.6855	0.0144
	15.7028	0.03669		17.7354	0.01477		17.0457	-1.1e-05		-8.35162e-05	0.00128		30.3041	0.00659		53.9739	0.03786		60.5406	0.033		62.6827	0.01437
	15.7142	0.03671		17.744	0.01492		17.054	-2e-05		-8.78382e-05	0.00128		30.3101	0.0066		53.9716	0.03786		60.5379	0.03301		62.6798	0.01435
	15.7229	0.03675		17.7564	0.0151		17.0665	-2.7e-05		-8.75429e-05	0.00128		30.3205	0.00664		53.9693	0.03786		60.5352	0.03303		62.6769	0.01433
	15.7329	0.03678		17.7652	0.01528		17.0755	1.6e-05		-8.26244e-05	0.00128		30.3332	0.00669		53.9671	0.03786		60.5324	0.03304		62.674	0.0143
	15.7447	0.0368		17.7712	0.01548		17.0831	4.5e-05		-8.11669e-05	0.00127		30.3429	0.00673		53.9648	0.03786		60.5297	0.03305		62.6711	0.01427
	15.7524	0.03683		17.787	0.01564		17.0947	3.7e-05		-8.08671e-05	0.00127		30.3506	0.00681		53.9626	0.03786		60.527	0.03307		62.6683	0.01424
	15.7642	0.03681		17.795	0.01575		17.1031	2.4e-05		-8.05682e-05	0.00127		30.363	0.00687		53.9603	0.03786		60.5243	0.03308		62.6654	0.01421
	15.7741	0.03681		17.804	0.01586		17.1139	2e-05		-8.02693e-05	0.00127		30.3712	0.00695		53.958	0.03786		60.5216	0.03309		62.6625	0.01418
	15.7811	0.03678		17.8171	0.01593		17.1255	7e-06		-7.99703e-05	0.00127		30.3781	0.00701		53.9558	0.03786		60.5189	0.03311		62.6596	0.01414
	15.7928	0.03681		17.8249	0.01606		17.1352	9e-06		-7.96714e-05	0.00126		30.3898	0.00708		53.9535	0.03786		60.5161	0.03312		62.6567	0.01411
	15.8047	0.03681		17.8372	0.01617		17.1435	8e-06		-7.99499e-05	0.00126		30.3983	0.00711		53.9512	0.03785		60.5134	0.03313		62.6538	0.01407
	15.8121	0.03683		17.8455	0.01629		17.1551	2.4e-05		-8.19612e-05	0.00126		30.4142	0.00712		53.9489	0.03785		60.5107	0.03315		62.6509	0.01404
	15.8222	0.03685		17.8544	0.0164		17.1628	3.6e-05		-8.2819e-05	0.00126		30.422	0.00714		53.9467	0.03785		60.508	0.03316		62.648	0.014
	15.8339	0.03684		17.8682	0.0165		17.172	5.9e-05		-8.42533e-05	0.00126		30.4281	0.00717		53.9444	0.03785		60.5053	0.03317		62.6451	0.01397
	15.8427	0.03681		17.8765	0.01657		17.187	7.9e-05		-8.22234e-05	0.00125		30.4442	0.00723		53.9421	0.03784		60.5025	0.03319		62.6422	0.01393
	15.8509	0.03678		17.8853	0.01667		17.1952	7.8e-05		-8.13457e-05	0.00125		30.4538	0.00723		53.9399	0.03784		60.4998	0.0332		62.6393	0.01389
	15.8647	0.03676		17.8967	0.01681		17.2044	0.000111		-8.10463e-05	0.00125		30.462	0.00724		53.9376	0.03784		60.4971	0.03321		62.6364	0.01385
	15.8727	0.03676		17.9062	0.01696		17.2172	0.000106		-8.07474e-05	0.00124		30.4724	0.00723		53.9353	0.03784		60.4944	0.03323		62.6335	0.01381
	15.8828	0.03679		17.9146	0.01715		17.2253	0.000104		-7.9871e-05	0.00124		30.4814	0.00724		53.933	0.03783		60.4917	0.03324		62.6306	0.01377
	15.8945	0.03677		17.928	0.01728		17.232	8.3e-05		-7.72619e-05	0.00123		30.4894	0.00727		53.9308	0.03783		60.4889	0.03325		62.6277	0.01373
	15.9022	0.03679		17.9369	0.01741		17.247	8.8e-05		-7.58062e-05	0.00123		30.5034	0.00734		53.9285	0.03783		60.4862	0.03326		62.6248	0.01369
	15.9101	0.03675		17.9456	0.01749		17.2548	8.2e-05		-7.3774e-05	0.00123		30.5111	0.00743		53.9262	0.03783		60.4835	0.03328		62.6219	0.01364
	15.924	0.03672		17.9584	0.01758		17.2682	7.1e-05		-7.57835e-05	0.00122		30.5245	0.0075		53.9239	0.03783		60.4808	0.03329		62.619	0.0136
	15.9355	0.03667		17.9659	0.01771		17.2753	5.9e-05		-7.89511e-05	0.00122		30.5339	0.00755		53.9216	0.03782		60.478	0.0333		62.6161	0.01355
	15.943	0.03665		17.9736	0.01786		17.2852	4.3e-05		-8.21196e-05	0.00121		30.5415	0.00758		53.9194	0.03782		60.4753	0.03331		62.6132	0.01351
	15.9542	0.03663		17.9877	0.018		17.2985	3.6e-05		-8.47106e-05	0.00121		30.5508	0.00764		53.9171	0.03782		60.4725	0.03332		62.6103	0.01346
	15.966	0.03663		17.9966	0.01812		17.3055	2.8e-05		-8.55688e-05	0.0012		30.5611	0.00768		53.9148	0.03782		60.4698	0.03334		62.6074	0.01341
	15.9736	0.03662		18.0044	0.01823		17.3151	5.1e-05		-8.81581e-05	0.00119		30.5733	0.00775		53.9125	0.03782		60.4671	0.03335		62.6044	0.01337
	15.9843	0.0366		18.0181	0.01831		17.3273	4.3e-05		-9.13261e-05	0.00119		30.5807	0.00779		53.9102	0.03782		60.4644	0.03336		62.6015	0.01332
	15.9965	0.03661		18.0253	0.01844		17.3363	3.8e-05		-9.33397e-05	0.00118		30.5912	0.00785		53.9079	0.03782		60.4616	0.03337		62.5986	0.01327
	16.0029	0.03656		18.0353	0.01854		17.3434	1.2e-05		-9.18877e-05	0.00118		30.6034	0.00789		53.9056	0.03781		60.4589	0.03338		62.5957	0.01322
	16.0146	0.03657		18.0479	0.01868		17.3577	5e-06		-9.27427e-05	0.00117		30.6139	0.00791		53.9034	0.03781		60.4561	0.03339		62.5928	0.01316
	16.0261	0.03655		18.0558	0.01881		17.3666	-7e-06		-9.07124e-05	0.00116		30.6216	0.00793		53.9011	0.03781		60.4534	0.03341		62.5899	0.01311
	16.0339	0.03661		18.0641	0.01891		17.3743	6e-06		-8.98346e-05	0.00116		30.6298	0.00796		53.8988	0.03781		60.4507	0.03342		62.587	0.01306
	16.0451	0.03666		18.0775	0.01902		17.3883	3.2e-05		-8.95353e-05	0.00115		30.6452	0.008		53.8965	0.03781		60.4479	0.03343		62.584	0.01301
	16.0539	0.03671		18.0873	0.01909		17.3965	4.5e-05		-8.98138e-05	0.00114		30.6535	0.00801		53.8942	0.0378		60.4452	0.03344		62.5811	0.01296
	16.0635	0.03676		18.0956	0.01919		17.406	5.2e-05		-9.24025e-05	0.00114		30.6626	0.00803		53.8919	0.0378		60.4424	0.03345		62.5782	0.01291
	16.075	0.03678		18.1066	0.0193		17.4177	7e-05		-9.44157e-05	0.00113		30.6715	0.00801		53.8896	0.0378		60.4397	0.03346		62.5753	0.01286
	16.0856	0.03679		18.116	0.01941		17.4263	7.3e-05		-9.23862e-05	0.00112		30.6847	0.00802		53.8873	0.0378		60.437	0.03346		62.5724	0.01281
	16.0942	0.0368		18.1244	0.01952		17.4342	6.4e-05		-9.15085e-05	0.00112		30.6922	0.00803		53.885	0.03779		60.4342	0.03347		62.5694	0.01277
	16.1041	0.03685		18.1371	0.01966		17.4478	7.5e-05		-9.12091e-05	0.00111		30.7023	0.00807		53.8827	0.03779		60.4315	0.03348		62.5665	0.01272
	16.1138	0.03686		18.1466	0.01978		17.4562	8.7e-05		-9.09102e-05	0.0011		30.7115	0.00813		53.8804	0.03779		60.4287	0.03348		62.5636	0.01267
	16.1221	0.03691		18.1582	0.0199		17.4646	8.9e-05		-8.94564e-05	0.0011		30.7181	0.00819		53.8781	0.03778		60.426	0.03349		62.5607	0.01262
	16.135	0.03689		18.1663	0.02004		17.4785	6.3e-05		-8.4537e-05	0.00109		30.7304	0.00827		53.8758	0.03778		60.4232	0.03349		62.5577	0.01257
	16.1465	0.03689		18.1762	0.02013		17.4863	5.6e-05		-8.30795e-05	0.00108		30.7438	0.00834		53.8735	0.03777		60.4205	0.0335		62.5548	0.01252
	16.153	0.03686		18.1863	0.02026		17.4952	4.8e-05		-8.27797e-05	0.00108		30.7527	0.00842		53.8712	0.03777		60.4177	0.0335		62.5519	0.01247
	16.1656	0.03683		18.1979	0.02032		17.5071	4.1e-05		-8.24807e-05	0.00107		30.7631	0.00851		53.8689	0.03776		60.415	0.03351		62.549	0.01242
	16.1758	0.03684		18.2067	0.0204		17.5166	2.9e-05		-8.16044e-05	0.00107		30.7758	0.00861		53.8666	0.03776		60.4122	0.03351		62.546	0.01237
	16.1818	0.03684		18.219	0.02049		17.5259	3.5e-05		-7.89952e-05	0.00106		30.7833	0.00868		53.8643	0.03776		60.4095	0.03351		62.5431	0.01232
	16.1952	0.03683		18.2273	0.02055		17.5372	3.6e-05		-7.86944e-05	0.00105		30.7926	0.00876		53.862	0.03775		60.4067	0.03351		62.5402	0.01227
	16.2063	0.0368		18.2367	0.02062		17.5459	4e-05		-8.12827e-05	0.00105		30.8018	0.00877		53.8597	0.03774		60.404	0.03351		62.5372	0.01222
	16.2146	0.03678		18.2466	0.02071		17.5587	1.5e-05		-8.38733e-05	0.00104		30.8105	0.00883		53.8574	0.03774		60.4012	0.03351		62.5343	0.01217
	16.2256	0.03673		18.2538	0.02081		17.5672	2e-05		-8.41541e-05	0.00104		30.8195	0.0089		53.8551	0.03773		60.3985	0.03351		62.5314	0.01213
	16.237	0.03672		18.2643	0.02091		17.576	2.6e-05		-8.44331e-05	0.00103		30.8321	0.00898		53.8528	0.03773		60.3957	0.03351		62.5284	0.01208
	16.2436	0.03669		18.2782	0.02104		17.589	6.9e-05		-8.64444e-05	0.00103		30.8421	0.00902		53.8505	0.03772		60.3929	0.03351		62.5255	0.01203
	16.2548	0.03668		18.2853	0.02112		17.5983	8.2e-05		-8.61473e-05	0.00102		30.8508	0.00905		53.8482	0.03772		60.3902	0.03351		62.5226	0.01198
	16.2649	0.03668		18.2955	0.02126		17.6061	9.9e-05		-8.35386e-05	0.00102		30.8662	0.00912		53.8459	0.03771		60.3874	0.0335		62.5196	0.01193
	16.2739	0.03665		18.3082	0.02137		17.6195	7.8e-05		-8.26604e-05	0.00101		30.8708	0.00921		53.8436	0.0377		60.3847	0.0335		62.5167	0.01188
	16.2861	0.03665		18.3141	0.02148		17.6274	6.5e-05		-8.17836e-05	0.00101		30.8819	0.00928		53.8413	0.03769		60.3819	0.03349		62.5138	0.01184
	16.2976	0.03664		18.3262	0.02161		17.6351	5.9e-05		-7.8597e-05	0.001		30.8909	0.00933		53.8389	0.03769		60.3792	0.03348		62.5108	0.01179
	16.3031	0.03665		18.3394	0.02173		17.6472	5.9e-05		-7.54085e-05	0.000997697		30.9018	0.00938		53.8366	0.03768		60.3764	0.03348		62.5079	0.01174
	16.3157	0.03665		18.3473	0.02185		17.6588	6.8e-05		-7.51073e-05	0.000993459		30.9139	0.00939		53.8343	0.03767		60.3736	0.03347		62.5049	0.0117
	16.3245	0.03666		18.3545	0.02195		17.6664	6.8e-05		-7.71182e-05	0.000989405		30.9206	0.00943		53.832	0.03766		60.3708	0.03345		62.502	0.01165
	16.3341	0.03668		18.3696	0.02204		17.6786	5.2e-05		-7.73985e-05	0.000985535		30.9303	0.00946		53.8297	0.03765		60.3681	0.03344		62.499	0.0116
	16.3451	0.03672		18.3773	0.02214		17.6876	3.4e-05		-7.76775e-05	0.000981849		30.9443	0.00954		53.8274	0.03764		60.3653	0.03343		62.4961	0.01156
	16.357	0.03674		18.3856	0.02228		17.6953	3.7e-05		-7.96888e-05	0.000978346		30.9536	0.0096		53.8251	0.03762		60.3625	0.03341		62.4931	0.01151
	16.3672	0.03676		18.3987	0.02238		17.7066	2.7e-05		-7.99691e-05	0.000975028		30.9633	0.00965		53.8227	0.03761		60.3598	0.03339		62.4902	0.01147
	16.375	0.03678		18.4069	0.0225		17.7144	4.4e-05		-7.90932e-05	0.000971892		30.9686	0.00968		53.8204	0.0376		60.357	0.03338		62.4873	0.01143
	16.3847	0.03677		18.4164	0.02262		17.7253	5.9e-05		-7.64841e-05	0.000968941		30.9852	0.00975		53.8181	0.03759		60.3542	0.03336		62.4843	0.01138
	16.392	0.0368		18.4292	0.02272		17.739	8.3e-05		-7.56059e-05	0.000966173		30.9942	0.00981		53.8158	0.03757		60.3515	0.03334		62.4813	0.01134
	16.4054	0.0368		18.4369	0.02283		17.7479	8.2e-05		-7.58839e-05	0.000963589		31.0012	0.00991		53.8135	0.03756		60.3487	0.03331		62.4784	0.0113
	16.4166	0.03684		18.4448	0.02291		17.7562	8.9e-05		-7.84727e-05	0.000961189		31.0112	0.00999		53.8111	0.03754		60.3459	0.03329		62.4754	0.01126
	16.4249	0.03684		18.4569	0.02301		17.769	0.000117		-8.16407e-05	0.000958972		31.0245	0.01003		53.8088	0.03753		60.3432	0.03327		62.4725	0.01122
	16.4354	0.03684		18.4673	0.02313		17.7747	0.000125		-8.36543e-05	0.000956939		31.0346	0.01007		53.8065	0.03751		60.3404	0.03324		62.4695	0.01117
	16.4475	0.03683		18.4799	0.02327		17.783	0.000113		-8.10474e-05	0.00095509		31.0429	0.01012		53.8042	0.0375		60.3376	0.03321		62.4666	0.01113
	16.4531	0.03681		18.4882	0.0234		17.7983	0.000103		-7.78594e-05	0.000953425		31.0514	0.01016		53.8019	0.03748		60.3348	0.03318		62.4636	0.01109
	16.4668	0.03678		18.4978	0.02356		17.8072	9.6e-05		-7.75582e-05	0.000951943		31.0648	0.01022		53.7995	0.03746		60.332	0.03315		62.4607	0.01105
	16.4769	0.0368		18.51	0.02366		17.8152	6.3e-05		-7.89916e-05	0.000950645		31.0745	0.01025		53.7972	0.03744		60.3293	0.03312		62.4577	0.01101
	16.4857	0.03681		18.5174	0.02376		17.8292	4.3e-05		-7.69617e-05	0.000949531		31.0824	0.01033		53.7949	0.03742		60.3265	0.03309		62.4547	0.01098
	16.4964	0.0368		18.5255	0.02389		17.837	2.2e-05		-7.6084e-05	0.000948587		31.0903	0.01042		53.7926	0.03741		60.3237	0.03305		62.4518	0.01094
	16.508	0.03682		18.54	0.02401		17.8459	2.2e-05		-7.57846e-05	0.000947811		31.1034	0.0105		53.7902	0.03739		60.3209	0.03302		62.4488	0.0109
	16.5156	0.0368		18.5487	0.02414		17.8593	3.1e-05		-7.54857e-05	0.000947174		31.1136	0.0106		53.7879	0.03737		60.3181	0.03299		62.4459	0.01087
	16.5255	0.03682		18.5563	0.02422		17.8679	4.2e-05		-7.51868e-05	0.000946672		31.1218	0.01066		53.7856	0.03735		60.3153	0.03295		62.4429	0.01083
	16.5382	0.03682		18.5697	0.02432		17.8791	5.7e-05		-7.48878e-05	0.000946307		31.1306	0.01078		53.7833	0.03733		60.3126	0.03291		62.4399	0.0108
	16.5448	0.03684		18.5787	0.02443		17.8883	7.4e-05		-7.45889e-05	0.000946077		31.1433	0.01083		53.7809	0.03731		60.3098	0.03288		62.437	0.01077
	16.5561	0.03688		18.5844	0.02454		17.8967	6.7e-05		-7.429e-05	0.000945984		31.1526	0.0109		53.7786	0.03729		60.307	0.03284		62.434	0.01075
	16.5683	0.03691		18.5998	0.02464		17.9089	7.8e-05		-7.39911e-05	0.000946027		31.1625	0.01094		53.7763	0.03727		60.3042	0.03281		62.431	0.01072
	16.5761	0.0369		18.6091	0.02477		17.9179	8e-05		-7.36921e-05	0.000946206		31.1705	0.01102		53.7739	0.03725		60.3014	0.03277		62.428	0.0107
	16.5871	0.0369		18.618	0.02487		17.928	7.9e-05		-7.33932e-05	0.000946521		31.1837	0.01103		53.7716	0.03723		60.2986	0.03273		62.4251	0.01068
	16.5953	0.03689		18.6305	0.02494		17.9411	7.8e-05		-7.30943e-05	0.000946972		31.1915	0.01109		53.7693	0.03721		60.2958	0.03269		62.4221	0.01066
	16.6042	0.03686		18.6384	0.02504		17.9489	8.3e-05		-7.27953e-05	0.000947559		31.2035	0.0111		53.7669	0.03719		60.293	0.03265		62.4191	0.01064
	16.6161	0.03687		18.6474	0.02511		17.9566	6.1e-05		-7.24964e-05	0.000948283		31.2129	0.01117		53.7646	0.03717		60.2902	0.03261		62.4162	0.01063
	16.6279	0.03684		18.6602	0.02525		17.9708	1e-05		-7.21975e-05	0.000949142		31.2243	0.01127		53.7623	0.03715		60.2874	0.03258		62.4132	0.01061
	16.6352	0.03686		18.6685	0.02534		17.977	-1.6e-05		-7.13211e-05	0.000950138		31.2338	0.01134		53.7599	0.03713		60.2846	0.03254		62.4102	0.0106
	16.6463	0.03683		18.6772	0.02542		17.9854	-2.8e-05		-6.8712e-05	0.00095127		31.2443	0.01145		53.7576	0.03711		60.2818	0.0325		62.4072	0.01059
	16.6565	0.03682		18.6905	0.02548		18.0006	-4.3e-05		-6.72563e-05	0.000952537		31.2539	0.01155		53.7552	0.03709		60.279	0.03245		62.4042	0.01059
	16.6639	0.03682		18.6981	0.02554		18.0089	-4.1e-05		-6.52241e-05	0.000953941		31.26	0.01163		53.7529	0.03707		60.2762	0.03241		62.4013	0.01058
	16.6756	0.0368		18.708	0.02562		18.0182	-2.7e-05		-6.72336e-05	0.000955481		31.2716	0.01171		53.7506	0.03705		60.2734	0.03237		62.3983	0.01058
	16.6876	0.03679		18.7193	0.02572		18.031	-1.6e-05		-6.98237e-05	0.000957157		31.2869	0.01179		53.7482	0.03703		60.2707	0.03233		62.3953	0.01058
	16.6977	0.03678		18.7281	0.02582		18.0389	-1.9e-05		-7.01045e-05	0.00095897		31.2956	0.01181		53.7459	0.03701		60.2679	0.03229		62.3923	0.01058
	16.7072	0.0368		18.7371	0.0259		18.045	-2.3e-05		-6.98061e-05	0.000960918		31.3049	0.01185		53.7435	0.03698		60.2651	0.03224		62.3894	0.01058
	16.7178	0.03681		18.7503	0.026		18.0602	-7e-06		-6.95072e-05	0.000963002		31.3128	0.01192		53.7412	0.03696		60.2622	0.0322		62.3864	0.01059
	16.7294	0.03684		18.7581	0.02609		18.0685	-1e-06		-6.97857e-05	0.000965253		31.3206	0.01199		53.7388	0.03694		60.2594	0.03216		62.3834	0.01059
	16.7336	0.03681		18.7674	0.02621		18.0774	3.5e-05		-7.12195e-05	0.000967683		31.3277	0.01204		53.7365	0.03692		60.2566	0.03211		62.3804	0.0106
	16.7476	0.03682		18.7788	0.02633		18.0911	4.1e-05		-6.86122e-05	0.000970302		31.3453	0.01209		53.7342	0.0369		60.2538	0.03207		62.3774	0.01061
	16.758	0.03677		18.7884	0.02643		18.0994	6.2e-05		-6.54242e-05	0.000973111		31.3543	0.01212		53.7318	0.03688		60.251	0.03203		62.3744	0.01062
	16.7668	0.03677		18.8017	0.02654		18.108	7.4e-05		-6.39681e-05	0.000976112		31.3621	0.01218		53.7295	0.03686		60.2482	0.03199		62.3714	0.01063
	16.778	0.03678		18.8102	0.02661		18.1191	8.9e-05		-6.13585e-05	0.000979303		31.3719	0.01227		53.7271	0.03684		60.2454	0.03195		62.3684	0.01064
	16.7886	0.03678		18.8185	0.02669		18.1287	0.000119		-6.04803e-05	0.000982685		31.3854	0.0124		53.7248	0.03682		60.2426	0.03192		62.3655	0.01066
	16.797	0.03679		18.83	0.02678		18.1359	0.000142		-6.01809e-05	0.000986258		31.393	0.01247		53.7224	0.0368		60.2398	0.03188		62.3625	0.01067
	16.8069	0.03679		18.8405	0.02688		18.1491	0.000153		-5.9882e-05	0.000990023		31.4019	0.01251		53.7201	0.03678		60.237	0.03185		62.3595	0.01069
	16.8184	0.03678		18.8486	0.02698		18.1569	0.000166		-5.95831e-05	0.000993978		31.4109	0.01254		53.7177	0.03676		60.2342	0.03181		62.3565	0.01071
	16.8272	0.03678		18.858	0.02708		18.1668	0.000181		-5.87067e-05	0.000998124		31.4251	0.01258		53.7154	0.03674		60.2314	0.03178		62.3535	0.01073
	16.8377	0.03679		18.8704	0.02713		18.1795	0.000196		-5.6675e-05	0.001		31.4339	0.01262		53.713	0.03672		60.2285	0.03175		62.3505	0.01075
	16.8483	0.03678		18.8776	0.02716		18.1875	0.000213		-5.8107e-05	0.00101		31.4421	0.01268		53.7106	0.0367		60.2257	0.03172		62.3475	0.01077
	16.8571	0.0368		18.8916	0.02724		18.2005	0.00019		-5.78095e-05	0.00101		31.4521	0.01277		53.7083	0.03668		60.2229	0.03169		62.3445	0.0108
	16.8673	0.03679		18.9003	0.0273		18.2105	0.000163		-5.57782e-05	0.00102		31.4621	0.0129		53.7059	0.03667		60.2201	0.03166		62.3415	0.01082
	16.8789	0.03679		18.9092	0.02741		18.2183	0.000123		-5.60553e-05	0.00102		31.4756	0.01294		53.7036	0.03665		60.2173	0.03163		62.3385	0.01085
	16.8871	0.0368		18.9217	0.02749		18.2312	8.6e-05		-5.17148e-05	0.00103		31.4833	0.01302		53.7012	0.03663		60.2144	0.0316		62.3355	0.01088
	16.8986	0.0368		18.9311	0.0276		18.2398	7.8e-05		-5.02578e-05	0.00103		31.4937	0.01308		53.6989	0.03661		60.2116	0.03158		62.3325	0.01091
	16.9102	0.03679		18.939	0.02768		18.2476	7.5e-05		-5.05354e-05	0.00104		31.5059	0.01324		53.6965	0.0366		60.2088	0.03155		62.3295	0.01094
	16.9173	0.03677		18.9506	0.02774		18.2613	9e-05		-5.19692e-05	0.00104		31.5116	0.01332		53.6941	0.03658		60.206	0.03153		62.3265	0.01097
	16.9274	0.03673		18.9596	0.0278		18.2709	6.9e-05		-4.99393e-05	0.00105		31.5245	0.01339		53.6918	0.03656		60.2032	0.03151		62.3235	0.01101
	16.9368	0.03671		18.9685	0.02788		18.2786	3.5e-05		-4.9639e-05	0.00106		31.5312	0.01348		53.6894	0.03655		60.2003	0.03149		62.3205	0.01104
	16.9463	0.03672		18.981	0.02797		18.292	7e-06		-5.16499e-05	0.00106		31.5466	0.01361		53.687	0.03653		60.1975	0.03147		62.3175	0.01108
	16.9578	0.03675		18.9894	0.02804		18.2986	2.8e-05		-5.19302e-05	0.00107		31.5567	0.01366		53.6847	0.03652		60.1947	0.03145		62.3144	0.01112
	16.9678	0.03679		18.9969	0.0281		18.3074	4.9e-05		-5.22092e-05	0.00108		31.5634	0.0137		53.6823	0.0365		60.1919	0.03143		62.3114	0.01116
	16.977	0.0368		19.0109	0.02819		18.3173	7.2e-05		-5.42205e-05	0.00108		31.5732	0.01373		53.6799	0.03649		60.189	0.03141		62.3084	0.01119
	16.9875	0.03681		19.0193	0.02825		18.3305	6.6e-05		-5.50783e-05	0.00109		31.5786	0.01385		53.6776	0.03647		60.1862	0.03139		62.3054	0.01123
	16.9971	0.03681		19.0282	0.02832		18.3382	5.6e-05		-5.65126e-05	0.0011		31.5968	0.01398		53.6752	0.03646		60.1834	0.03138		62.3024	0.01127
	17.0048	0.0368		19.0403	0.02844		18.3511	8.2e-05		-5.44827e-05	0.0011		31.6058	0.01403		53.6728	0.03645		60.1805	0.03136		62.2994	0.0113
	17.0186	0.03683		19.0496	0.0285		18.3593	8.8e-05		-5.3605e-05	0.00111		31.6135	0.0141		53.6705	0.03644		60.1777	0.03135		62.2964	0.01134
	17.0293	0.03684		19.0584	0.02861		18.3677	8.6e-05		-5.33056e-05	0.00112		31.627	0.01418		53.6681	0.03643		60.1749	0.03134		62.2933	0.01137
	17.0369	0.03685		19.0689	0.02872		18.3816	8.8e-05		-5.24292e-05	0.00112		31.6346	0.01424		53.6657	0.03642		60.172	0.03133		62.2903	0.01141
	17.0478	0.03685		19.0812	0.02877		18.3908	8.2e-05		-4.98201e-05	0.00113		31.6449	0.01432		53.6634	0.03641		60.1692	0.03132		62.2873	0.01144
	17.0589	0.03682		19.0889	0.02884		18.3992	8.8e-05		-5.00968e-05	0.00114		31.6526	0.01442		53.661	0.0364		60.1664	0.03131		62.2843	0.01148
	17.0644	0.03678		19.1011	0.02889		18.4106	0.000103		-5.49953e-05	0.00114		31.6647	0.0145		53.6586	0.03639		60.1635	0.03131		62.2813	0.01151
	17.0773	0.03676		19.1101	0.02892		18.4196	0.000115		-5.81651e-05	0.00115		31.6753	0.01451		53.6562	0.03638		60.1607	0.0313		62.2783	0.01154
	17.0885	0.03678		19.1227	0.02897		18.428	0.000138		-5.90238e-05	0.00115		31.6836	0.01449		53.6539	0.03638		60.1579	0.0313		62.2752	0.01157
	17.1001	0.03679		19.1288	0.02899		18.4414	0.000145		-6.21905e-05	0.00116		31.6936	0.01454		53.6515	0.03637		60.155	0.0313		62.2722	0.01161
	17.1078	0.0368		19.1365	0.02902		18.4503	0.000113		-6.70913e-05	0.00117		31.7014	0.0146		53.6491	0.03637		60.1522	0.0313		62.2692	0.01164
	17.1177	0.03678		19.1519	0.02906		18.4573	0.000103		-6.79514e-05	0.00117		31.713	0.01475		53.6467	0.03636		60.1493	0.0313		62.2662	0.01167
	17.1298	0.03681		19.1598	0.02907		18.4712	0.000106		-6.70759e-05	0.00118		31.7244	0.01486		53.6444	0.03636		60.1465	0.0313		62.2631	0.0117
	17.1382	0.0368		19.1686	0.02912		18.4787	0.000138		-6.44668e-05	0.00119		31.7325	0.01493		53.642	0.03636		60.1437	0.0313		62.2601	0.01173
	17.1488	0.03681		19.1831	0.0292		18.4881	0.00017		-6.35886e-05	0.00119		31.7425	0.01501		53.6396	0.03636		60.1408	0.03131		62.2571	0.01176
	17.1595	0.03681		19.1908	0.02925		18.5017	0.000161		-6.32892e-05	0.0012		31.7559	0.01507		53.6372	0.03636		60.138	0.03131		62.254	0.01179
	17.1683	0.03682		19.1973	0.02935		18.5089	0.000156		-6.29903e-05	0.0012		31.7653	0.01514		53.6349	0.03636		60.1351	0.03132		62.251	0.01181
	17.1787	0.03683		19.2128	0.0295		18.5183	0.000156		-6.32688e-05	0.00121		31.7737	0.01521		53.6325	0.03636		60.1323	0.03132		62.248	0.01184
	17.1908	0.03683		19.2221	0.02958		18.5288	0.000169		-6.47026e-05	0.00122		31.7808	0.01533		53.6301	0.03636		60.1294	0.03133		62.245	0.01187
	17.1978	0.03683		19.2289	0.02971		18.5398	0.000186		-6.26727e-05	0.00122		31.7972	0.01546		53.6277	0.03636		60.1266	0.03134		62.2419	0.0119
	17.2078	0.03684		19.2428	0.02983		18.5518	0.00021		-6.23724e-05	0.00123		31.8054	0.01553		53.6253	0.03636		60.1237	0.03136		62.2389	0.01192
	17.2202	0.03685		19.2506	0.0299		18.5606	0.000212		-6.43833e-05	0.00123		31.8143	0.01559		53.6229	0.03637		60.1209	0.03137		62.2358	0.01195
[truncated: 108,298 more rows]

## Sheet: Figure 3b
Figure 3b	155 Gpa, Temp= 145 K			155 Gpa, Temp= 141 K			150 Gpa, Temp= 130 K			155 Gpa, Temp= 126 K			155 Gpa, Temp= 122 K			155 Gpa, Temp= 117 K			155 Gpa, Temp= 115 K			155 Gpa, Temp= 100 K			155 Gpa, Temp= 85 K
[truncated: 90,985 more rows]

[truncated: 5 more sheets: Figure 4, Table 1, Supplementary Figure 1, Supplementary Figure 2, Supplementary Figure 3]
